# Supplementary material for: 3,3′-Dibenzyl-2,2′-dimethyl-1,1′-methyl­enediimidazolium dipicrate
Source: Acta Crystallogr Sect E Struct Rep Online. 2008 Mar 12;64(Pt 4):o693. doi: 10.1107/S1600536808006272 (PMC2961014; doi:10.1107/S1600536808006272)
Supplement: Supplementary file 1 [file e-64-0o693-sup1.cif]

##############################################################################
###                                                                        ###
###        Electronic paper (Acta Crystallographica Section E)             ###
###                                                                        ###
##############################################################################
#                                                                            #
# This CIF contains the data in a paper accepted for publication in Acta     #
# Crystallographica Section E. It conforms to the requirements of Notes      #
# for Authors for Section E, and has been peer reviewed under the auspices   #
# of the IUCr Commission on Journals.                                        #
#                                                                            #
# Full details of the Crystallographic Information File format               #
# are given in the paper "The Crystallographic Information File (CIF):       #
# a New Standard Archive File for Crystallography" by S. R. Hall, F. H.      #
# Allen and I. D. Brown [Acta Cryst. (1991), A47, 655-685].                  #
#                                                                            #
# The current version of the core CIF dictionary is obtainable from          #
# ftp://ftp.iucr.org/pub/cif_core.dic. The current version number is 2.4.    #
#                                                                            #
# Software is freely available for graphical display of the structure(s) in  #
# this CIF.  For information consult the CIF home page http://www.iucr.org/  #
# cif/home.html                                                              #
#                                                                            #
# This file may be used for bona fide research purposes within the           #
# scientific community so long as proper attribution is given to the journal # 
# article from which it was obtained.                                        #
#                                                                            #
##############################################################################
                                             
data_I
_audit_creation_method     SHELXL-97
_chemical_name_systematic
;
3,3'-Dibenzyl-2,2'-dimethyl-1,1'-methylenediimidazolium dipicrate
;
_chemical_name_common     ?
_chemical_formula_moiety     'C23 H26 N4 2+, 2(C6 H2 N3 O7 -)'
_chemical_formula_sum     'C35 H30 N10 O14'
_chemical_formula_iupac     'C23 H26 N4 2+, 2C6 H2 N3 O7 -'
_chemical_formula_weight     814.69
_chemical_melting_point     ?
_symmetry_cell_setting     Triclinic
_symmetry_space_group_name_H-M     'P -1'
loop_
    _symmetry_equiv_pos_as_xyz
    'x, y, z'
    '-x, -y, -z'
_cell_length_a     12.2842(8)
_cell_length_b     12.6802(8)
_cell_length_c     12.9175(8)
_cell_angle_alpha     65.6910(10)
_cell_angle_beta     77.6010(10)
_cell_angle_gamma     80.0030(10)
_cell_volume     1782.7(2)
_cell_formula_units_Z     2
_cell_measurement_reflns_used     2808
_cell_measurement_theta_min     2.24
_cell_measurement_theta_max     23.42
_cell_measurement_temperature     294(2)
_exptl_crystal_description     block
_exptl_crystal_colour     yellow
_exptl_crystal_size_max     0.30
_exptl_crystal_size_mid     0.20
_exptl_crystal_size_min     0.13
_exptl_crystal_density_diffrn     1.518
_exptl_crystal_density_meas     ?
_exptl_crystal_density_method     'not measured'
_exptl_crystal_F_000     844
_exptl_absorpt_coefficient_mu     0.120
_exptl_absorpt_correction_type     none
_exptl_absorpt_process_details     ?
_exptl_absorpt_correction_T_min     ?
_exptl_absorpt_correction_T_max     ?
_exptl_special_details
;
;
_diffrn_ambient_temperature     294(2)
_diffrn_radiation_type     MoK\a
_diffrn_radiation_wavelength     0.71073
_diffrn_radiation_source     'fine-focus sealed tube'
_diffrn_radiation_monochromator     graphite
_diffrn_measurement_device_type     'Bruker SMART APEX CCD area-detector'
_diffrn_measurement_method     '\f and \w'
_diffrn_detector_area_resol_mean     ?
_diffrn_reflns_number     11547
_diffrn_reflns_av_R_equivalents     0.0416
_diffrn_reflns_av_sigmaI/netI     0.0656
_diffrn_reflns_theta_min     1.71
_diffrn_reflns_theta_max     26.00
_diffrn_reflns_theta_full     26.00
_diffrn_measured_fraction_theta_max     0.987
_diffrn_measured_fraction_theta_full     0.987
_diffrn_reflns_limit_h_min     -15
_diffrn_reflns_limit_h_max     13
_diffrn_reflns_limit_k_min     -15
_diffrn_reflns_limit_k_max     15
_diffrn_reflns_limit_l_min     -15
_diffrn_reflns_limit_l_max     13
_diffrn_standards_number     0
_diffrn_standards_interval_count     ?
_diffrn_standards_interval_time     ?
_diffrn_standards_decay_%     0
_refine_special_details
;
 Refinement of F^2^ against ALL reflections.  The weighted R-factor wR and
 goodness of fit S are based on F^2^, conventional R-factors R are based
 on F, with F set to zero for negative F^2^. The threshold expression of
 F^2^ > 2sigma(F^2^) is used only for calculating R-factors(gt) etc. and is
 not relevant to the choice of reflections for refinement.  R-factors based
 on F^2^ are statistically about twice as large as those based on F, and R-
 factors based on ALL data will be even larger.
;
_reflns_number_total     6921
_reflns_number_gt     4320
_reflns_threshold_expression     I>2\s(I)
_refine_ls_structure_factor_coef     Fsqd
_refine_ls_matrix_type     full
_refine_ls_R_factor_all     0.0883
_refine_ls_R_factor_gt     0.0524
_refine_ls_wR_factor_gt     0.1150
_refine_ls_wR_factor_ref     0.1297
_refine_ls_goodness_of_fit_ref     0.926
_refine_ls_restrained_S_all     0.926
_refine_ls_number_reflns     6921
_refine_ls_number_parameters     534
_refine_ls_number_restraints     0
_refine_ls_hydrogen_treatment     constr
_refine_ls_weighting_scheme     calc
_refine_ls_weighting_details
                 'calc w=1/[\s^2^(Fo^2^)+(0.0604P)^2^] where P=(Fo^2^+2Fc^2^)/3'
_atom_sites_solution_hydrogens     geom
_atom_sites_solution_primary     direct
_atom_sites_solution_secondary     difmap
_refine_ls_shift/su_max     0.002
_refine_ls_shift/su_mean     0.000
_refine_diff_density_max     0.350
_refine_diff_density_min     -0.206
_refine_ls_extinction_method     none
_refine_ls_extinction_coef     ?
loop_
    _atom_type_symbol
    _atom_type_description
    _atom_type_scat_dispersion_real
    _atom_type_scat_dispersion_imag
    _atom_type_scat_source
    'C' 'C' 0.0033 0.0016
                         'International Tables Vol C Tables 4.2.6.8 and 6.1.1.4'
    'H' 'H' 0.0000 0.0000
                         'International Tables Vol C Tables 4.2.6.8 and 6.1.1.4'
    'N' 'N' 0.0061 0.0033
                         'International Tables Vol C Tables 4.2.6.8 and 6.1.1.4'
    'O' 'O' 0.0106 0.0060
                         'International Tables Vol C Tables 4.2.6.8 and 6.1.1.4'
_computing_data_collection     'SMART, (Bruker, 2001)'
_computing_cell_refinement     'SAINT-Plus (Bruker, 2001)'
_computing_data_reduction     'SAINT-Plus (Bruker, 2001)'
_computing_structure_solution     'SHELXS97 (Sheldrick, 2008)'
_computing_structure_refinement     'SHELXL97 (Sheldrick, 2008)'
_computing_molecular_graphics     'SHELXTL (Sheldrick, 2008)'
_computing_publication_material     'SHELXTL (Sheldrick, 2008)'
loop_
    _atom_site_type_symbol
    _atom_site_label
    _atom_site_fract_x
    _atom_site_fract_y
    _atom_site_fract_z
    _atom_site_U_iso_or_equiv
    _atom_site_adp_type
    _atom_site_calc_flag
    _atom_site_refinement_flags
    _atom_site_occupancy
    _atom_site_disorder_assembly
    _atom_site_disorder_group
    C C1 -0.32013(19) 0.2269(2) 0.94028(19) 0.0481(6) Uani d . 1 . .
    H H1 -0.2439 0.2078 0.9222 0.058 Uiso calc R 1 . .
    C C2 -0.3562(2) 0.2944(2) 1.0040(2) 0.0589(7) Uani d . 1 . .
    H H2 -0.3043 0.3206 1.0286 0.071 Uiso calc R 1 . .
    C C3 -0.4689(3) 0.3231(2) 1.0312(2) 0.0670(8) Uani d . 1 . .
    H H3 -0.4934 0.3679 1.0749 0.080 Uiso calc R 1 . .
    C C4 -0.5445(2) 0.2857(2) 0.9939(2) 0.0655(8) Uani d . 1 . .
    H H4 -0.6206 0.3059 1.0116 0.079 Uiso calc R 1 . .
    C C5 -0.50921(19) 0.2180(2) 0.9300(2) 0.0525(6) Uani d . 1 . .
    H H5 -0.5615 0.1928 0.9050 0.063 Uiso calc R 1 . .
    C C6 -0.39585(18) 0.18755(19) 0.90311(18) 0.0415(5) Uani d . 1 . .
    C C7 -0.36084(17) 0.1092(2) 0.8373(2) 0.0462(6) Uani d . 1 . .
    H H7A -0.3766 0.0305 0.8887 0.055 Uiso calc R 1 . .
    H H7B -0.4053 0.1343 0.7761 0.055 Uiso calc R 1 . .
    C C8 -0.15951(19) 0.0230(2) 0.8316(2) 0.0509(6) Uani d . 1 . .
    H H8 -0.1699 -0.0468 0.8947 0.061 Uiso calc R 1 . .
    C C9 -0.0615(2) 0.0584(2) 0.7674(2) 0.0500(6) Uani d . 1 . .
    H H9 0.0088 0.0179 0.7771 0.060 Uiso calc R 1 . .
    C C10 -0.19573(17) 0.19641(18) 0.69713(18) 0.0361(5) Uani d . 1 . .
    C C11 -0.25476(18) 0.30444(19) 0.6275(2) 0.0496(6) Uani d . 1 . .
    H H11A -0.2522 0.3055 0.5523 0.074 Uiso calc R 1 . .
    H H11B -0.2196 0.3694 0.6209 0.074 Uiso calc R 1 . .
    H H11C -0.3313 0.3095 0.6636 0.074 Uiso calc R 1 . .
    C C12 0.00031(18) 0.2391(2) 0.59965(18) 0.0460(6) Uani d . 1 . .
    H H12A -0.0163 0.3177 0.5971 0.055 Uiso calc R 1 . .
    H H12B 0.0728 0.2092 0.6240 0.055 Uiso calc R 1 . .
    C C13 0.04891(17) 0.1502(2) 0.4523(2) 0.0459(6) Uani d . 1 . .
    H H13 0.0757 0.0765 0.4995 0.055 Uiso calc R 1 . .
    C C14 0.04486(18) 0.1872(2) 0.3408(2) 0.0504(6) Uani d . 1 . .
    H H14 0.0683 0.1438 0.2956 0.060 Uiso calc R 1 . .
    C C15 -0.02355(16) 0.33463(19) 0.39257(19) 0.0394(5) Uani d . 1 . .
    C C16 -0.06630(19) 0.45312(19) 0.3845(2) 0.0519(6) Uani d . 1 . .
    H H16A -0.0138 0.5066 0.3319 0.078 Uiso calc R 1 . .
    H H16B -0.0760 0.4560 0.4590 0.078 Uiso calc R 1 . .
    H H16C -0.1369 0.4740 0.3572 0.078 Uiso calc R 1 . .
    C C17 -0.0239(2) 0.3813(2) 0.1872(2) 0.0665(8) Uani d . 1 . .
    H H17A 0.0127 0.4514 0.1629 0.080 Uiso calc R 1 . .
    H H17B -0.1039 0.4033 0.1911 0.080 Uiso calc R 1 . .
    C C18 0.01479(19) 0.3287(2) 0.09860(19) 0.0451(6) Uani d . 1 . .
    C C19 0.1118(2) 0.3592(2) 0.0223(2) 0.0547(6) Uani d . 1 . .
    H H19 0.1556 0.4078 0.0297 0.066 Uiso calc R 1 . .
    C C20 0.1456(2) 0.3191(2) -0.0650(2) 0.0618(7) Uani d . 1 . .
    H H20 0.2118 0.3404 -0.1159 0.074 Uiso calc R 1 . .
    C C21 0.0816(3) 0.2483(2) -0.0764(2) 0.0656(8) Uani d . 1 . .
    H H21 0.1031 0.2223 -0.1362 0.079 Uiso calc R 1 . .
    C C22 -0.0139(3) 0.2153(2) -0.0005(3) 0.0728(8) Uani d . 1 . .
    H H22 -0.0564 0.1652 -0.0074 0.087 Uiso calc R 1 . .
    C C23 -0.0480(2) 0.2556(2) 0.0863(2) 0.0648(7) Uani d . 1 . .
    H H23 -0.1139 0.2333 0.1371 0.078 Uiso calc R 1 . .
    C C24 0.27922(18) 0.40292(18) 0.42696(19) 0.0405(5) Uani d . 1 . .
    C C25 0.36650(19) 0.37045(18) 0.49657(18) 0.0434(5) Uani d . 1 . .
    C C26 0.4775(2) 0.38252(19) 0.4525(2) 0.0496(6) Uani d . 1 . .
    H H26 0.5294 0.3626 0.5021 0.059 Uiso calc R 1 . .
    C C27 0.51307(18) 0.42396(19) 0.3353(2) 0.0459(6) Uani d . 1 . .
    C C28 0.43647(18) 0.45553(18) 0.26156(19) 0.0427(5) Uani d . 1 . .
    H H28 0.4601 0.4824 0.1825 0.051 Uiso calc R 1 . .
    C C29 0.32617(18) 0.44706(19) 0.30531(19) 0.0415(5) Uani d . 1 . .
    C C30 0.27633(18) -0.03995(19) 0.67370(19) 0.0421(5) Uani d . 1 . .
    C C31 0.33425(18) -0.02705(18) 0.75420(19) 0.0414(5) Uani d . 1 . .
    C C32 0.44610(18) -0.05648(18) 0.75761(19) 0.0435(5) Uani d . 1 . .
    H H32 0.4786 -0.0450 0.8104 0.052 Uiso calc R 1 . .
    C C33 0.51087(18) -0.10330(18) 0.6825(2) 0.0445(6) Uani d . 1 . .
    C C34 0.46294(18) -0.12262(18) 0.6051(2) 0.0459(6) Uani d . 1 . .
    H H34 0.5069 -0.1543 0.5548 0.055 Uiso calc R 1 . .
    C C35 0.35072(18) -0.09491(19) 0.60286(19) 0.0431(5) Uani d . 1 . .
    N N1 -0.24203(14) 0.10880(15) 0.78718(15) 0.0399(4) Uani d . 1 . .
    N N2 -0.08471(14) 0.16696(15) 0.68376(14) 0.0389(4) Uani d . 1 . .
    N N3 0.00576(13) 0.24197(15) 0.48479(15) 0.0390(4) Uani d . 1 . .
    N N4 -0.00050(14) 0.30187(16) 0.30376(15) 0.0448(5) Uani d . 1 . .
    N N5 0.3367(2) 0.3203(2) 0.6210(2) 0.0684(6) Uani d . 1 . .
    N N6 0.63001(18) 0.4290(2) 0.2899(2) 0.0686(6) Uani d . 1 . .
    N N7 0.24869(19) 0.4833(2) 0.22345(19) 0.0621(6) Uani d . 1 . .
    N N8 0.27178(18) 0.01525(17) 0.84116(17) 0.0500(5) Uani d . 1 . .
    N N9 0.62976(17) -0.13317(18) 0.6852(2) 0.0575(6) Uani d . 1 . .
    N N10 0.30666(18) -0.11954(18) 0.5197(2) 0.0577(6) Uani d . 1 . .
    O O1 0.17779(13) 0.39644(14) 0.46220(14) 0.0561(4) Uani d . 1 . .
    O O2 0.24912(19) 0.2763(2) 0.66457(17) 0.1098(9) Uani d . 1 . .
    O O3 0.4034(2) 0.3208(2) 0.67838(18) 0.1245(10) Uani d . 1 . .
    O O4 0.69643(16) 0.4028(2) 0.3567(2) 0.1142(9) Uani d . 1 . .
    O O5 0.65990(15) 0.4578(2) 0.18593(19) 0.0872(7) Uani d . 1 . .
    O O6 0.27181(19) 0.4481(2) 0.14539(19) 0.0982(7) Uani d . 1 . .
    O O7 0.16644(16) 0.5492(2) 0.23414(17) 0.0850(7) Uani d . 1 . .
    O O8 0.17702(13) -0.00456(15) 0.66426(14) 0.0600(5) Uani d . 1 . .
    O O9 0.32355(15) 0.05338(15) 0.88774(16) 0.0654(5) Uani d . 1 . .
    O O10 0.17139(15) 0.00864(17) 0.86778(16) 0.0724(5) Uani d . 1 . .
    O O11 0.67036(14) -0.11617(17) 0.75553(18) 0.0748(6) Uani d . 1 . .
    O O12 0.68460(14) -0.17238(18) 0.61513(19) 0.0798(6) Uani d . 1 . .
    O O13 0.37262(15) -0.13424(16) 0.43990(15) 0.0676(5) Uani d . 1 . .
    O O14 0.20723(16) -0.1274(2) 0.5327(2) 0.1081(9) Uani d . 1 . .
loop_
    _atom_site_aniso_label
    _atom_site_aniso_U_11
    _atom_site_aniso_U_22
    _atom_site_aniso_U_33
    _atom_site_aniso_U_12
    _atom_site_aniso_U_13
    _atom_site_aniso_U_23
    C1 0.0441(13) 0.0571(15) 0.0434(14) -0.0051(11) -0.0059(11) -0.0202(12)
    C2 0.0766(19) 0.0591(17) 0.0463(15) -0.0073(14) -0.0163(14) -0.0222(13)
    C3 0.088(2) 0.0614(18) 0.0456(16) 0.0101(16) -0.0061(15) -0.0241(14)
    C4 0.0575(17) 0.0731(19) 0.0527(17) 0.0128(14) -0.0009(14) -0.0226(15)
    C5 0.0418(13) 0.0667(17) 0.0431(14) -0.0019(12) -0.0034(11) -0.0185(13)
    C6 0.0403(13) 0.0490(14) 0.0311(12) -0.0053(10) -0.0017(10) -0.0132(11)
    C7 0.0407(13) 0.0592(15) 0.0404(13) -0.0115(11) 0.0005(10) -0.0220(12)
    C8 0.0550(15) 0.0477(15) 0.0393(14) 0.0017(12) -0.0031(12) -0.0112(11)
    C9 0.0480(14) 0.0529(15) 0.0416(14) 0.0096(11) -0.0077(12) -0.0164(12)
    C10 0.0388(12) 0.0409(13) 0.0325(12) -0.0010(10) -0.0034(10) -0.0203(10)
    C11 0.0484(14) 0.0507(15) 0.0458(14) -0.0009(11) -0.0047(11) -0.0177(12)
    C12 0.0432(13) 0.0617(15) 0.0381(13) -0.0116(11) -0.0030(11) -0.0235(12)
    C13 0.0404(13) 0.0507(14) 0.0446(14) 0.0066(11) -0.0074(11) -0.0204(12)
    C14 0.0492(14) 0.0603(16) 0.0438(15) 0.0133(12) -0.0101(11) -0.0284(13)
    C15 0.0314(11) 0.0468(14) 0.0379(13) -0.0058(10) 0.0016(10) -0.0171(11)
    C16 0.0515(14) 0.0507(15) 0.0504(15) -0.0057(11) 0.0008(12) -0.0207(12)
    C17 0.0777(19) 0.0726(18) 0.0427(15) 0.0220(14) -0.0173(14) -0.0236(14)
    C18 0.0444(14) 0.0523(14) 0.0332(13) 0.0045(11) -0.0125(11) -0.0118(11)
    C19 0.0511(15) 0.0636(17) 0.0554(16) -0.0110(12) -0.0115(13) -0.0253(14)
    C20 0.0557(16) 0.0744(19) 0.0478(16) -0.0050(14) 0.0026(13) -0.0221(14)
    C21 0.091(2) 0.0614(18) 0.0455(16) 0.0103(16) -0.0204(16) -0.0236(14)
    C22 0.089(2) 0.069(2) 0.072(2) -0.0222(17) -0.0330(19) -0.0247(17)
    C23 0.0486(15) 0.081(2) 0.0530(17) -0.0187(14) -0.0067(13) -0.0101(15)
    C24 0.0424(13) 0.0368(12) 0.0429(14) -0.0052(10) 0.0003(11) -0.0191(11)
    C25 0.0537(15) 0.0397(13) 0.0314(12) -0.0039(11) -0.0046(11) -0.0098(10)
    C26 0.0508(15) 0.0493(15) 0.0490(15) -0.0037(11) -0.0170(12) -0.0156(12)
    C27 0.0378(13) 0.0464(14) 0.0479(15) -0.0074(10) -0.0067(11) -0.0116(12)
    C28 0.0451(13) 0.0460(13) 0.0367(13) -0.0089(10) -0.0024(11) -0.0159(11)
    C29 0.0407(13) 0.0477(13) 0.0409(13) -0.0071(10) -0.0094(11) -0.0196(11)
    C30 0.0370(13) 0.0434(13) 0.0413(13) -0.0025(10) -0.0048(10) -0.0132(11)
    C31 0.0405(13) 0.0413(13) 0.0390(13) -0.0033(10) -0.0017(10) -0.0148(11)
    C32 0.0466(14) 0.0401(13) 0.0437(13) -0.0088(10) -0.0085(11) -0.0138(11)
    C33 0.0352(12) 0.0419(13) 0.0521(15) -0.0059(10) -0.0057(11) -0.0138(12)
    C34 0.0423(13) 0.0418(13) 0.0515(15) -0.0075(10) 0.0039(11) -0.0201(12)
    C35 0.0407(13) 0.0460(14) 0.0462(14) -0.0083(10) -0.0062(11) -0.0202(11)
    N1 0.0393(10) 0.0459(11) 0.0335(10) -0.0048(9) 0.0006(8) -0.0173(9)
    N2 0.0367(10) 0.0467(11) 0.0313(10) -0.0036(8) -0.0005(8) -0.0158(9)
    N3 0.0349(10) 0.0497(11) 0.0341(10) -0.0057(8) -0.0040(8) -0.0181(9)
    N4 0.0437(11) 0.0553(12) 0.0326(10) 0.0057(9) -0.0050(9) -0.0189(9)
    N5 0.0785(17) 0.0743(16) 0.0429(14) -0.0068(13) -0.0128(13) -0.0121(12)
    N6 0.0458(14) 0.0775(16) 0.0673(17) -0.0099(12) -0.0095(13) -0.0115(13)
    N7 0.0525(14) 0.0846(17) 0.0495(14) -0.0234(13) -0.0088(11) -0.0195(13)
    N8 0.0543(13) 0.0482(12) 0.0478(13) -0.0033(10) -0.0080(11) -0.0196(10)
    N9 0.0422(12) 0.0566(13) 0.0734(16) -0.0063(10) -0.0057(12) -0.0262(12)
    N10 0.0500(13) 0.0636(14) 0.0708(15) -0.0052(11) -0.0086(12) -0.0380(12)
    O1 0.0449(10) 0.0662(11) 0.0544(11) -0.0104(8) 0.0050(8) -0.0249(9)
    O2 0.0825(15) 0.161(2) 0.0478(13) -0.0346(16) 0.0045(12) -0.0007(14)
    O3 0.149(2) 0.174(3) 0.0492(14) -0.059(2) -0.0279(15) -0.0196(15)
    O4 0.0495(12) 0.171(2) 0.0856(16) -0.0216(14) -0.0277(12) -0.0015(16)
    O5 0.0522(12) 0.1214(18) 0.0681(14) -0.0155(11) 0.0084(11) -0.0232(13)
    O6 0.1076(17) 0.146(2) 0.0743(15) -0.0297(15) -0.0295(13) -0.0616(15)
    O7 0.0453(11) 0.1186(18) 0.0711(14) -0.0012(11) -0.0164(10) -0.0164(13)
    O8 0.0402(10) 0.0855(13) 0.0561(11) 0.0074(9) -0.0116(8) -0.0328(10)
    O9 0.0721(12) 0.0719(12) 0.0671(12) -0.0046(9) -0.0167(10) -0.0399(10)
    O10 0.0501(11) 0.1032(15) 0.0756(13) -0.0103(10) 0.0066(10) -0.0534(12)
    O11 0.0498(11) 0.0979(15) 0.0884(15) -0.0044(10) -0.0233(10) -0.0429(12)
    O12 0.0420(10) 0.1008(15) 0.1119(17) 0.0027(10) -0.0036(11) -0.0643(14)
    O13 0.0761(13) 0.0797(13) 0.0572(12) -0.0133(10) -0.0044(10) -0.0375(10)
    O14 0.0500(12) 0.180(2) 0.157(2) -0.0119(13) -0.0157(13) -0.127(2)
_geom_special_details
;
 All esds (except the esd in the dihedral angle between two l.s. planes)
 are estimated using the full covariance matrix.  The cell esds are taken
 into account individually in the estimation of esds in distances, angles
 and torsion angles; correlations between esds in cell parameters are only
 used when they are defined by crystal symmetry.  An approximate (isotropic)
 treatment of cell esds is used for estimating esds involving l.s. planes.
;
loop_
    _geom_bond_atom_site_label_1
    _geom_bond_atom_site_label_2
    _geom_bond_site_symmetry_2
    _geom_bond_distance
    _geom_bond_publ_flag
    C1 C6 . 1.377(3) ?
    C1 C2 . 1.378(3) ?
    C1 H1 . 0.9300 ?
    C2 C3 . 1.377(4) ?
    C2 H2 . 0.9300 ?
    C3 C4 . 1.360(4) ?
    C3 H3 . 0.9300 ?
    C4 C5 . 1.381(3) ?
    C4 H4 . 0.9300 ?
    C5 C6 . 1.387(3) ?
    C5 H5 . 0.9300 ?
    C6 C7 . 1.512(3) ?
    C7 N1 . 1.464(3) ?
    C7 H7A . 0.9700 ?
    C7 H7B . 0.9700 ?
    C8 C9 . 1.339(3) ?
    C8 N1 . 1.376(3) ?
    C8 H8 . 0.9300 ?
    C9 N2 . 1.384(3) ?
    C9 H9 . 0.9300 ?
    C10 N1 . 1.335(3) ?
    C10 N2 . 1.343(2) ?
    C10 C11 . 1.460(3) ?
    C11 H11A . 0.9600 ?
    C11 H11B . 0.9600 ?
    C11 H11C . 0.9600 ?
    C12 N3 . 1.457(3) ?
    C12 N2 . 1.461(3) ?
    C12 H12A . 0.9700 ?
    C12 H12B . 0.9700 ?
    C13 C14 . 1.328(3) ?
    C13 N3 . 1.380(3) ?
    C13 H13 . 0.9300 ?
    C14 N4 . 1.383(3) ?
    C14 H14 . 0.9300 ?
    C15 N4 . 1.334(3) ?
    C15 N3 . 1.347(3) ?
    C15 C16 . 1.471(3) ?
    C16 H16A . 0.9600 ?
    C16 H16B . 0.9600 ?
    C16 H16C . 0.9600 ?
    C17 N4 . 1.483(3) ?
    C17 C18 . 1.505(3) ?
    C17 H17A . 0.9700 ?
    C17 H17B . 0.9700 ?
    C18 C19 . 1.372(3) ?
    C18 C23 . 1.380(3) ?
    C19 C20 . 1.379(3) ?
    C19 H19 . 0.9300 ?
    C20 C21 . 1.361(4) ?
    C20 H20 . 0.9300 ?
    C21 C22 . 1.360(4) ?
    C21 H21 . 0.9300 ?
    C22 C23 . 1.374(4) ?
    C22 H22 . 0.9300 ?
    C23 H23 . 0.9300 ?
    C24 O1 . 1.236(2) ?
    C24 C25 . 1.443(3) ?
    C24 C29 . 1.454(3) ?
    C25 C26 . 1.369(3) ?
    C25 N5 . 1.451(3) ?
    C26 C27 . 1.378(3) ?
    C26 H26 . 0.9300 ?
    C27 C28 . 1.376(3) ?
    C27 N6 . 1.432(3) ?
    C28 C29 . 1.356(3) ?
    C28 H28 . 0.9300 ?
    C29 N7 . 1.455(3) ?
    C30 O8 . 1.238(2) ?
    C30 C35 . 1.450(3) ?
    C30 C31 . 1.453(3) ?
    C31 C32 . 1.365(3) ?
    C31 N8 . 1.457(3) ?
    C32 C33 . 1.380(3) ?
    C32 H32 . 0.9300 ?
    C33 C34 . 1.383(3) ?
    C33 N9 . 1.448(3) ?
    C34 C35 . 1.366(3) ?
    C34 H34 . 0.9300 ?
    C35 N10 . 1.459(3) ?
    N5 O2 . 1.215(3) ?
    N5 O3 . 1.219(3) ?
    N6 O4 . 1.222(3) ?
    N6 O5 . 1.226(3) ?
    N7 O7 . 1.217(3) ?
    N7 O6 . 1.225(3) ?
    N8 O10 . 1.215(2) ?
    N8 O9 . 1.229(2) ?
    N9 O11 . 1.230(3) ?
    N9 O12 . 1.230(3) ?
    N10 O14 . 1.213(2) ?
    N10 O13 . 1.225(2) ?
loop_
    _geom_angle_atom_site_label_1
    _geom_angle_atom_site_label_2
    _geom_angle_atom_site_label_3
    _geom_angle_site_symmetry_1
    _geom_angle_site_symmetry_3
    _geom_angle
    _geom_angle_publ_flag
    C6 C1 C2 . . 120.7(2) ?
    C6 C1 H1 . . 119.7 ?
    C2 C1 H1 . . 119.7 ?
    C3 C2 C1 . . 120.0(2) ?
    C3 C2 H2 . . 120.0 ?
    C1 C2 H2 . . 120.0 ?
    C4 C3 C2 . . 119.9(2) ?
    C4 C3 H3 . . 120.1 ?
    C2 C3 H3 . . 120.1 ?
    C3 C4 C5 . . 120.6(2) ?
    C3 C4 H4 . . 119.7 ?
    C5 C4 H4 . . 119.7 ?
    C4 C5 C6 . . 120.1(2) ?
    C4 C5 H5 . . 120.0 ?
    C6 C5 H5 . . 120.0 ?
    C1 C6 C5 . . 118.8(2) ?
    C1 C6 C7 . . 122.70(19) ?
    C5 C6 C7 . . 118.5(2) ?
    N1 C7 C6 . . 113.15(17) ?
    N1 C7 H7A . . 108.9 ?
    C6 C7 H7A . . 108.9 ?
    N1 C7 H7B . . 108.9 ?
    C6 C7 H7B . . 108.9 ?
    H7A C7 H7B . . 107.8 ?
    C9 C8 N1 . . 107.5(2) ?
    C9 C8 H8 . . 126.3 ?
    N1 C8 H8 . . 126.3 ?
    C8 C9 N2 . . 106.9(2) ?
    C8 C9 H9 . . 126.6 ?
    N2 C9 H9 . . 126.6 ?
    N1 C10 N2 . . 107.06(18) ?
    N1 C10 C11 . . 126.33(19) ?
    N2 C10 C11 . . 126.6(2) ?
    C10 C11 H11A . . 109.5 ?
    C10 C11 H11B . . 109.5 ?
    H11A C11 H11B . . 109.5 ?
    C10 C11 H11C . . 109.5 ?
    H11A C11 H11C . . 109.5 ?
    H11B C11 H11C . . 109.5 ?
    N3 C12 N2 . . 112.33(17) ?
    N3 C12 H12A . . 109.1 ?
    N2 C12 H12A . . 109.1 ?
    N3 C12 H12B . . 109.1 ?
    N2 C12 H12B . . 109.1 ?
    H12A C12 H12B . . 107.9 ?
    C14 C13 N3 . . 107.0(2) ?
    C14 C13 H13 . . 126.5 ?
    N3 C13 H13 . . 126.5 ?
    C13 C14 N4 . . 107.88(19) ?
    C13 C14 H14 . . 126.1 ?
    N4 C14 H14 . . 126.1 ?
    N4 C15 N3 . . 107.00(18) ?
    N4 C15 C16 . . 124.4(2) ?
    N3 C15 C16 . . 128.5(2) ?
    C15 C16 H16A . . 109.5 ?
    C15 C16 H16B . . 109.5 ?
    H16A C16 H16B . . 109.5 ?
    C15 C16 H16C . . 109.5 ?
    H16A C16 H16C . . 109.5 ?
    H16B C16 H16C . . 109.5 ?
    N4 C17 C18 . . 113.42(19) ?
    N4 C17 H17A . . 108.9 ?
    C18 C17 H17A . . 108.9 ?
    N4 C17 H17B . . 108.9 ?
    C18 C17 H17B . . 108.9 ?
    H17A C17 H17B . . 107.7 ?
    C19 C18 C23 . . 118.1(2) ?
    C19 C18 C17 . . 119.8(2) ?
    C23 C18 C17 . . 122.0(2) ?
    C18 C19 C20 . . 121.3(2) ?
    C18 C19 H19 . . 119.3 ?
    C20 C19 H19 . . 119.3 ?
    C21 C20 C19 . . 119.5(2) ?
    C21 C20 H20 . . 120.2 ?
    C19 C20 H20 . . 120.2 ?
    C22 C21 C20 . . 120.1(3) ?
    C22 C21 H21 . . 120.0 ?
    C20 C21 H21 . . 120.0 ?
    C21 C22 C23 . . 120.4(3) ?
    C21 C22 H22 . . 119.8 ?
    C23 C22 H22 . . 119.8 ?
    C22 C23 C18 . . 120.6(2) ?
    C22 C23 H23 . . 119.7 ?
    C18 C23 H23 . . 119.7 ?
    O1 C24 C25 . . 126.5(2) ?
    O1 C24 C29 . . 122.8(2) ?
    C25 C24 C29 . . 110.62(19) ?
    C26 C25 C24 . . 124.0(2) ?
    C26 C25 N5 . . 117.1(2) ?
    C24 C25 N5 . . 118.9(2) ?
    C25 C26 C27 . . 120.5(2) ?
    C25 C26 H26 . . 119.7 ?
    C27 C26 H26 . . 119.7 ?
    C28 C27 C26 . . 120.0(2) ?
    C28 C27 N6 . . 119.6(2) ?
    C26 C27 N6 . . 120.3(2) ?
    C29 C28 C27 . . 119.4(2) ?
    C29 C28 H28 . . 120.3 ?
    C27 C28 H28 . . 120.3 ?
    C28 C29 C24 . . 125.5(2) ?
    C28 C29 N7 . . 117.1(2) ?
    C24 C29 N7 . . 117.39(19) ?
    O8 C30 C35 . . 124.4(2) ?
    O8 C30 C31 . . 124.0(2) ?
    C35 C30 C31 . . 111.46(18) ?
    C32 C31 C30 . . 124.1(2) ?
    C32 C31 N8 . . 115.8(2) ?
    C30 C31 N8 . . 120.05(19) ?
    C31 C32 C33 . . 119.9(2) ?
    C31 C32 H32 . . 120.1 ?
    C33 C32 H32 . . 120.1 ?
    C32 C33 C34 . . 120.5(2) ?
    C32 C33 N9 . . 119.9(2) ?
    C34 C33 N9 . . 119.7(2) ?
    C35 C34 C33 . . 119.7(2) ?
    C35 C34 H34 . . 120.2 ?
    C33 C34 H34 . . 120.2 ?
    C34 C35 C30 . . 124.2(2) ?
    C34 C35 N10 . . 116.2(2) ?
    C30 C35 N10 . . 119.54(19) ?
    C10 N1 C8 . . 109.43(18) ?
    C10 N1 C7 . . 125.02(18) ?
    C8 N1 C7 . . 125.31(19) ?
    C10 N2 C9 . . 109.16(18) ?
    C10 N2 C12 . . 126.38(18) ?
    C9 N2 C12 . . 124.37(18) ?
    C15 N3 C13 . . 109.25(18) ?
    C15 N3 C12 . . 126.22(19) ?
    C13 N3 C12 . . 124.42(19) ?
    C15 N4 C14 . . 108.90(18) ?
    C15 N4 C17 . . 122.33(19) ?
    C14 N4 C17 . . 128.77(19) ?
    O2 N5 O3 . . 122.2(2) ?
    O2 N5 C25 . . 119.8(2) ?
    O3 N5 C25 . . 118.0(2) ?
    O4 N6 O5 . . 122.5(2) ?
    O4 N6 C27 . . 118.6(2) ?
    O5 N6 C27 . . 118.9(2) ?
    O7 N7 O6 . . 123.6(2) ?
    O7 N7 C29 . . 118.5(2) ?
    O6 N7 C29 . . 117.9(2) ?
    O10 N8 O9 . . 122.2(2) ?
    O10 N8 C31 . . 119.3(2) ?
    O9 N8 C31 . . 118.4(2) ?
    O11 N9 O12 . . 123.9(2) ?
    O11 N9 C33 . . 118.5(2) ?
    O12 N9 C33 . . 117.6(2) ?
    O14 N10 O13 . . 122.1(2) ?
    O14 N10 C35 . . 119.5(2) ?
    O13 N10 C35 . . 118.3(2) ?
    C24 O1 H12A . . 160.3 ?
    N5 O2 O8 . . 126.5(2) ?
    C30 O8 O2 . . 85.51(14) ?
loop_
    _geom_torsion_atom_site_label_1
    _geom_torsion_atom_site_label_2
    _geom_torsion_atom_site_label_3
    _geom_torsion_atom_site_label_4
    _geom_torsion_site_symmetry_1
    _geom_torsion_site_symmetry_2
    _geom_torsion_site_symmetry_3
    _geom_torsion_site_symmetry_4
    _geom_torsion
    _geom_torsion_publ_flag
    C6 C1 C2 C3 . . . . 0.0(4) ?
    C1 C2 C3 C4 . . . . -0.7(4) ?
    C2 C3 C4 C5 . . . . 0.7(4) ?
    C3 C4 C5 C6 . . . . -0.1(4) ?
    C2 C1 C6 C5 . . . . 0.6(3) ?
    C2 C1 C6 C7 . . . . -177.4(2) ?
    C4 C5 C6 C1 . . . . -0.6(3) ?
    C4 C5 C6 C7 . . . . 177.5(2) ?
    C1 C6 C7 N1 . . . . -17.7(3) ?
    C5 C6 C7 N1 . . . . 164.3(2) ?
    N1 C8 C9 N2 . . . . 0.4(3) ?
    N3 C13 C14 N4 . . . . 0.1(3) ?
    N4 C17 C18 C19 . . . . -102.2(3) ?
    N4 C17 C18 C23 . . . . 81.9(3) ?
    C23 C18 C19 C20 . . . . 0.6(4) ?
    C17 C18 C19 C20 . . . . -175.4(2) ?
    C18 C19 C20 C21 . . . . 0.2(4) ?
    C19 C20 C21 C22 . . . . -1.4(4) ?
    C20 C21 C22 C23 . . . . 1.7(4) ?
    C21 C22 C23 C18 . . . . -0.8(4) ?
    C19 C18 C23 C22 . . . . -0.3(4) ?
    C17 C18 C23 C22 . . . . 175.6(2) ?
    O1 C24 C25 C26 . . . . -178.2(2) ?
    C29 C24 C25 C26 . . . . 1.3(3) ?
    O1 C24 C25 N5 . . . . 2.8(3) ?
    C29 C24 C25 N5 . . . . -177.8(2) ?
    C24 C25 C26 C27 . . . . -2.4(4) ?
    N5 C25 C26 C27 . . . . 176.7(2) ?
    C25 C26 C27 C28 . . . . 1.2(4) ?
    C25 C26 C27 N6 . . . . -175.8(2) ?
    C26 C27 C28 C29 . . . . 1.0(3) ?
    N6 C27 C28 C29 . . . . 177.9(2) ?
    C27 C28 C29 C24 . . . . -2.1(3) ?
    C27 C28 C29 N7 . . . . 179.1(2) ?
    O1 C24 C29 C28 . . . . -179.5(2) ?
    C25 C24 C29 C28 . . . . 1.0(3) ?
    O1 C24 C29 N7 . . . . -0.7(3) ?
    C25 C24 C29 N7 . . . . 179.78(19) ?
    O8 C30 C31 C32 . . . . -173.8(2) ?
    C35 C30 C31 C32 . . . . 3.8(3) ?
    O8 C30 C31 N8 . . . . 8.7(3) ?
    C35 C30 C31 N8 . . . . -173.68(18) ?
    C30 C31 C32 C33 . . . . -1.0(3) ?
    N8 C31 C32 C33 . . . . 176.51(19) ?
    C31 C32 C33 C34 . . . . -1.2(3) ?
    C31 C32 C33 N9 . . . . 179.24(19) ?
    C32 C33 C34 C35 . . . . 0.1(3) ?
    N9 C33 C34 C35 . . . . 179.7(2) ?
    C33 C34 C35 C30 . . . . 3.2(3) ?
    C33 C34 C35 N10 . . . . -179.2(2) ?
    O8 C30 C35 C34 . . . . 172.7(2) ?
    C31 C30 C35 C34 . . . . -4.8(3) ?
    O8 C30 C35 N10 . . . . -4.8(3) ?
    C31 C30 C35 N10 . . . . 177.59(19) ?
    N2 C10 N1 C8 . . . . 0.2(2) ?
    C11 C10 N1 C8 . . . . -179.0(2) ?
    N2 C10 N1 C7 . . . . 174.79(18) ?
    C11 C10 N1 C7 . . . . -4.4(3) ?
    C9 C8 N1 C10 . . . . -0.3(3) ?
    C9 C8 N1 C7 . . . . -174.9(2) ?
    C6 C7 N1 C10 . . . . -72.2(3) ?
    C6 C7 N1 C8 . . . . 101.6(2) ?
    N1 C10 N2 C9 . . . . 0.1(2) ?
    C11 C10 N2 C9 . . . . 179.3(2) ?
    N1 C10 N2 C12 . . . . -176.49(18) ?
    C11 C10 N2 C12 . . . . 2.7(3) ?
    C8 C9 N2 C10 . . . . -0.3(2) ?
    C8 C9 N2 C12 . . . . 176.4(2) ?
    N3 C12 N2 C10 . . . . -77.6(3) ?
    N3 C12 N2 C9 . . . . 106.4(2) ?
    N4 C15 N3 C13 . . . . 0.6(2) ?
    C16 C15 N3 C13 . . . . -175.8(2) ?
    N4 C15 N3 C12 . . . . 176.95(17) ?
    C16 C15 N3 C12 . . . . 0.6(3) ?
    C14 C13 N3 C15 . . . . -0.5(2) ?
    C14 C13 N3 C12 . . . . -176.88(19) ?
    N2 C12 N3 C15 . . . . 112.0(2) ?
    N2 C12 N3 C13 . . . . -72.2(3) ?
    N3 C15 N4 C14 . . . . -0.5(2) ?
    C16 C15 N4 C14 . . . . 176.1(2) ?
    N3 C15 N4 C17 . . . . 178.81(19) ?
    C16 C15 N4 C17 . . . . -4.6(3) ?
    C13 C14 N4 C15 . . . . 0.3(3) ?
    C13 C14 N4 C17 . . . . -179.0(2) ?
    C18 C17 N4 C15 . . . . 176.6(2) ?
    C18 C17 N4 C14 . . . . -4.2(4) ?
    C26 C25 N5 O2 . . . . -158.4(3) ?
    C24 C25 N5 O2 . . . . 20.7(4) ?
    C26 C25 N5 O3 . . . . 19.3(4) ?
    C24 C25 N5 O3 . . . . -161.6(2) ?
    C28 C27 N6 O4 . . . . 178.6(2) ?
    C26 C27 N6 O4 . . . . -4.5(4) ?
    C28 C27 N6 O5 . . . . -2.5(4) ?
    C26 C27 N6 O5 . . . . 174.5(2) ?
    C28 C29 N7 O7 . . . . -131.0(2) ?
    C24 C29 N7 O7 . . . . 50.1(3) ?
    C28 C29 N7 O6 . . . . 47.0(3) ?
    C24 C29 N7 O6 . . . . -131.9(2) ?
    C32 C31 N8 O10 . . . . -157.1(2) ?
    C30 C31 N8 O10 . . . . 20.6(3) ?
    C32 C31 N8 O9 . . . . 20.7(3) ?
    C30 C31 N8 O9 . . . . -161.6(2) ?
    C32 C33 N9 O11 . . . . 0.2(3) ?
    C34 C33 N9 O11 . . . . -179.4(2) ?
    C32 C33 N9 O12 . . . . -178.5(2) ?
    C34 C33 N9 O12 . . . . 1.9(3) ?
    C34 C35 N10 O14 . . . . 160.1(2) ?
    C30 C35 N10 O14 . . . . -22.1(3) ?
    C34 C35 N10 O13 . . . . -18.2(3) ?
    C30 C35 N10 O13 . . . . 159.6(2) ?
    C25 C24 O1 H12A . . . . -34.2 ?
    C29 C24 O1 H12A . . . . 146.4 ?
    O3 N5 O2 O8 . . . . -108.7(3) ?
    C25 N5 O2 O8 . . . . 69.0(3) ?
    C35 C30 O8 O2 . . . . -130.9(2) ?
    C31 C30 O8 O2 . . . . 46.4(2) ?
    N5 O2 O8 C30 . . . . 36.4(2) ?
loop_
    _geom_hbond_atom_site_label_D
    _geom_hbond_atom_site_label_H
    _geom_hbond_atom_site_label_A
    _geom_hbond_site_symmetry_A
    _geom_hbond_distance_DH
    _geom_hbond_distance_HA
    _geom_hbond_distance_DA
    _geom_hbond_angle_DHA
    _geom_hbond_publ_flag
    C19 H19 O6 . 0.93 2.52 3.354(3) 150 n
    C16 H16A O7 . 0.96 2.33 3.210(3) 152 n
    C13 H13 O8 . 0.93 2.45 3.190(3) 136 n
    C9 H9 O10 . 0.93 2.49 3.249(3) 139 n
    C9 H9 O8 . 0.93 2.31 3.063(3) 138 n
    C16 H16C O4 1_455 0.96 2.38 3.211(3) 145 n
    C11 H11A O4 1_455 0.96 2.48 3.347(3) 150 n
    C5 H5 O9 1_455 0.93 2.55 3.433(3) 159 n
    C16 H16B O1 2_566 0.96 2.51 3.237(3) 132 n
data_global
_journal_date_recd_electronic     2008-03-05
_journal_date_accepted     2008-03-06
_journal_name_full     'Acta Crystallographica, Section E'
_journal_year     2008
_journal_volume     64
_journal_issue      4
_journal_page_first     o693
_journal_page_last     o693
_journal_paper_category     QO
_journal_coeditor_code     NG2431
_publ_contact_author_name     'Jin, Chuan-Ming'
_publ_contact_author_address
;  Hubei Key Laboratory of Bioanalytic Technique
Department of Chemistry and Environmental Engineering
Hubei Normal University, Huangshi, 435002
   People's Republic of China
;
_publ_contact_author_email     cmjin@email.hbnu.edu.cn
_publ_contact_author_fax     '+86-714-6515602'
_publ_contact_author_phone     '+86-714-6513829'
_publ_section_title
;
3,3'-Dibenzyl-2,2'-dimethyl-1,1'-methylenediimidazolium dipicrate
;
loop_
    _publ_author_name
    _publ_author_address
    'Jin, Chuan-Ming'
;  Hubei Key Laboratory of Bioanalytic Technique
Department of Chemistry and Environmental Engineering
Hubei Normal University, Huangshi 435002
   People's Republic of China
;
    'Wu, Ling-Yan'
;  Hubei Key Laboratory of Bioanalytic Technique
Department of Chemistry and Environmental Engineering
Hubei Normal University, Huangshi 435002
   People's Republic of China
;
    'Lu, Xiao-Xia'
;  Hubei Key Laboratory of Bioanalytic Technique
Department of Chemistry and Environmental Engineering
Hubei Normal University, Huangshi 435002
   People's Republic of China
;
    'Hu, Jing-Jing'
;  Hubei Key Laboratory of Bioanalytic Technique
Department of Chemistry and Environmental Engineering
Hubei Normal University, Huangshi 435002
   People's Republic of China
;
