# Supplementary material for: 3,3′-Dibenzyl-2,2′-dimethyl-1,1′-methyl­enediimidazolium dipicrate
Source: Acta Crystallogr Sect E Struct Rep Online. 2008 Mar 12;64(Pt 4):o693. doi: 10.1107/S1600536808006272 (PMC2961014; doi:10.1107/S1600536808006272)
Supplement: Supplementary file 2 [file e-64-0o693-Isup2.hkl]

# 
# h,k,l, Fc-squared, Fo-squared, sigma(Fo-squared) and status flag 
# 
data_I
_shelx_title ' 071122am in P-1' 
_shelx_refln_list_code          4 
_shelx_F_calc_maximum      201.86 
_exptl_crystal_F_000       844.00 
_reflns_d_resolution_high  0.8107 
 
loop_ 
 _symmetry_equiv_pos_as_xyz 
 'x, y, z' 
 '-x, -y, -z' 
 
_cell_length_a    12.2842 
_cell_length_b    12.6802 
_cell_length_c    12.9175 
_cell_angle_alpha  65.691 
_cell_angle_beta   77.601 
_cell_angle_gamma  80.003 
 
_shelx_F_squared_multiplier     1.000 
 
loop_ 
 _refln_index_h 
 _refln_index_k 
 _refln_index_l 
 _refln_F_squared_calc 
 _refln_F_squared_meas 
 _refln_F_squared_sigma 
 _refln_observed_status 
   1   0   0      556.98      502.70     95.67 o 
   2   0   0       83.19      116.69      4.86 o 
   3   0   0    14479.18    14288.46    196.24 o 
   4   0   0     1520.20     1386.19     42.68 o 
   5   0   0       15.98       21.89      2.96 o 
   6   0   0     6788.18     7214.41    150.66 o 
   7   0   0      182.92      214.82     10.23 o 
   8   0   0        4.74        5.44      2.57 o 
   9   0   0       14.87       12.92      3.65 o 
  10   0   0       50.90       49.80      6.39 o 
  11   0   0      188.16      182.86     10.49 o 
  12   0   0      165.53      148.41     20.68 o 
  13   0   0        6.02       21.72     10.60 o 
  14   0   0        6.96        8.02      7.76 o 
 -14   1   0        7.83       15.51     10.34 o 
 -13   1   0        1.07        6.98      7.50 o 
 -12   1   0        5.03        1.32      4.66 o 
 -11   1   0        7.59       16.80      5.77 o 
 -10   1   0        2.12        7.00      4.48 o 
  -9   1   0        2.50        0.00      2.32 o 
  -8   1   0      177.19      158.26      8.16 o 
  -7   1   0      185.25      201.74      9.61 o 
  -6   1   0      229.92      242.95      8.31 o 
  -5   1   0       25.14       22.36      3.32 o 
  -4   1   0      293.73      312.45     10.86 o 
  -3   1   0      141.33       94.47     40.50 o 
  -2   1   0      509.11      521.50     14.74 o 
  -1   1   0      447.80      409.38      7.13 o 
   0   1   0      355.36      317.04     23.69 o 
   1   1   0       14.98       13.13     15.13 o 
   2   1   0     1598.08     1468.63     21.44 o 
   3   1   0      114.34       95.01      3.64 o 
   4   1   0      482.10      407.84     42.15 o 
   5   1   0       64.57       57.88     21.28 o 
   6   1   0     1024.39     1073.59     48.22 o 
   7   1   0      384.21      369.40     22.57 o 
   8   1   0      468.78      481.23     13.58 o 
   9   1   0       44.59       41.19      5.64 o 
  10   1   0       13.43       16.09      4.16 o 
  11   1   0        8.02       12.67      4.50 o 
  12   1   0        0.02        4.27      7.37 o 
  13   1   0        3.98        6.98      7.50 o 
 -14   2   0        5.20        5.95      5.95 o 
 -13   2   0        3.85        5.17      6.98 o 
 -12   2   0        8.50       23.26      7.33 o 
 -11   2   0       38.34       41.16      9.31 o 
 -10   2   0       75.81       66.58     13.19 o 
  -9   2   0      219.31      220.70     13.33 o 
  -8   2   0      189.72      188.16      8.75 o 
  -7   2   0      478.55      462.45     15.64 o 
  -6   2   0      109.46      109.20     29.11 o 
  -5   2   0      669.14      695.65     22.24 o 
  -4   2   0      266.17      236.39      7.24 o 
  -3   2   0     2194.15     2363.27     35.97 o 
  -2   2   0    10206.69    10060.94     51.37 o 
  -1   2   0    16261.17    15654.72    415.50 o 
   0   2   0        5.44        8.27      1.16 o 
   1   2   0      517.05      490.17     40.42 o 
   2   2   0    14096.08    14436.45    130.18 o 
   3   2   0     2435.97     2484.17     61.36 o 
   4   2   0     7862.13     8181.99    141.88 o 
   5   2   0      507.56      550.66     13.73 o 
   6   2   0      116.57      121.81      6.04 o 
   7   2   0      533.36      526.61     13.14 o 
   8   2   0     1052.47     1062.57     21.78 o 
   9   2   0      458.35      412.78     45.61 o 
  10   2   0      600.33      611.08     20.75 o 
  11   2   0       18.84       18.77      4.59 o 
  12   2   0      145.17      140.14     19.91 o 
  13   2   0       87.83       79.89     17.32 o 
 -14   3   0       20.16       43.70     13.70 o 
 -13   3   0        1.95        2.84      5.69 o 
 -12   3   0       23.79       43.75      9.32 o 
 -11   3   0      206.15      206.61     26.37 o 
 -10   3   0        0.01        0.00      2.98 o 
  -9   3   0       85.76       75.59      9.77 o 
  -8   3   0      279.71      164.86    111.82 o 
  -7   3   0     1015.03     1096.30     45.89 o 
  -6   3   0      202.85      192.65      8.68 o 
  -5   3   0        2.04        1.83      1.67 o 
  -4   3   0      214.66      217.73      9.96 o 
  -3   3   0     2678.52     2641.95     38.27 o 
  -2   3   0       32.32       26.74      3.64 o 
  -1   3   0        1.08        3.14      0.94 o 
   0   3   0      149.69      135.32      4.06 o 
   1   3   0     1562.18     1573.19     13.36 o 
   2   3   0       27.45       36.65      6.78 o 
   3   3   0        3.40        4.35      1.04 o 
   4   3   0       59.71       56.82      3.39 o 
   5   3   0      577.76      562.42     11.17 o 
   6   3   0      805.61      850.82     24.17 o 
   7   3   0     1158.98     1190.65     23.83 o 
   8   3   0        1.95        0.47      2.32 o 
   9   3   0       27.80       33.39      5.06 o 
  10   3   0       60.49       50.54      6.43 o 
  11   3   0       85.08       93.86     11.15 o 
  12   3   0        0.38        5.69      7.50 o 
  13   3   0       62.40       52.23     14.74 o 
  14   3   0       23.65        1.55      7.24 o 
 -13   4   0       14.41       15.77      8.02 o 
 -12   4   0       73.07      100.77     13.43 o 
 -11   4   0       93.91      100.51     13.83 o 
 -10   4   0       20.48        8.79      5.28 o 
  -9   4   0       63.08       31.77     22.62 o 
  -8   4   0      159.92      159.47     11.38 o 
  -7   4   0      330.26      320.70     12.49 o 
  -6   4   0       28.21       27.67      4.58 o 
  -5   4   0      417.30      408.90     15.45 o 
  -4   4   0      123.86       87.12      7.04 o 
  -3   4   0       24.25       28.57      4.56 o 
  -2   4   0        8.26        6.89      2.15 o 
  -1   4   0     3542.85     3670.48    119.27 o 
   0   4   0      435.35      460.10     16.73 o 
   1   4   0     2931.15     3033.56     31.58 o 
   2   4   0      167.08      152.94      7.50 o 
   3   4   0     1281.39     1192.20     30.77 o 
   4   4   0     1405.03     1394.98     20.43 o 
   5   4   0     2492.01     2532.47     32.10 o 
   6   4   0      232.69      278.03      8.70 o 
   7   4   0     1350.87     1436.34     33.96 o 
   8   4   0        0.55        0.00      2.19 o 
   9   4   0       86.19       89.31     16.94 o 
  10   4   0        9.32       17.15      5.92 o 
  11   4   0        9.35       12.67      8.02 o 
  12   4   0      474.11      450.14     32.58 o 
  13   4   0       16.00       21.46     12.15 o 
  14   4   0        1.24       10.86     11.38 o 
 -13   5   0        0.37        9.05      7.24 o 
 -12   5   0        9.99       21.53      7.95 o 
 -11   5   0       31.68       12.51     17.45 o 
 -10   5   0      278.31      275.53     17.62 o 
  -9   5   0      600.28      598.74     67.22 o 
  -8   5   0      352.98      335.38     14.13 o 
  -7   5   0       18.95       19.60      4.57 o 
  -6   5   0        0.50        0.00      3.62 o 
  -5   5   0      457.25      412.07     32.06 o 
  -4   5   0      326.64      313.76     13.61 o 
  -3   5   0     2464.69     2541.08     61.28 o 
  -2   5   0       67.95       70.06     10.17 o 
  -1   5   0      441.10      440.06      9.51 o 
   0   5   0        0.39        2.25      1.29 o 
   1   5   0     1960.90     1872.07     24.96 o 
   2   5   0       11.67       13.92      1.84 o 
   3   5   0        0.97        0.90      1.91 o 
   4   5   0      119.92       57.15     63.60 o 
   5   5   0     1028.47     1019.21     19.38 o 
   6   5   0      743.09      718.79     20.11 o 
   7   5   0      710.71      694.85     21.49 o 
   8   5   0      320.18      329.41     15.87 o 
   9   5   0      271.82      243.45     14.49 o 
  10   5   0      219.76      208.17     14.28 o 
  11   5   0        1.48        9.57      8.53 o 
  12   5   0        8.06       20.94     11.38 o 
  13   5   0       50.48       67.74     18.10 o 
  14   5   0       44.31       59.21     18.62 o 
 -12   6   0        2.12        7.51      5.31 o 
 -11   6   0        3.03        8.35      5.40 o 
 -10   6   0      100.54      127.49     14.68 o 
  -9   6   0        7.84        8.47      4.43 o 
  -8   6   0       92.22       91.97      9.40 o 
  -7   6   0        1.49        6.69      3.42 o 
  -6   6   0        2.86        5.58      4.09 o 
  -5   6   0        6.21        7.42      3.83 o 
  -4   6   0       64.01       67.54      8.20 o 
  -3   6   0       57.04       33.76     22.62 o 
  -2   6   0       25.41       23.18      2.68 o 
  -1   6   0      700.01      753.00     34.70 o 
   0   6   0       79.45       88.81      4.91 o 
   1   6   0       20.93       25.25      3.33 o 
   2   6   0      155.84      135.33      5.34 o 
   3   6   0       65.55       72.53      7.31 o 
   4   6   0      286.51      271.74     43.05 o 
   5   6   0      816.87      830.99     33.35 o 
   6   6   0      231.05      220.06     12.37 o 
   7   6   0       58.41       50.95      7.67 o 
   8   6   0       48.92       55.35      8.75 o 
   9   6   0      103.05      118.05     11.55 o 
  10   6   0       89.72       98.24     11.85 o 
  11   6   0       10.18        5.95      8.02 o 
  12   6   0        0.05        0.00      8.27 o 
  13   6   0        0.04       11.12     10.60 o 
 -12   7   0        0.59        9.31      9.31 o 
 -11   7   0       19.60       50.00     11.34 o 
 -10   7   0       73.10       79.89     10.53 o 
  -9   7   0       10.51       22.13      5.94 o 
  -8   7   0        1.54        7.23      4.03 o 
  -7   7   0        5.37        8.02      7.50 o 
  -6   7   0        6.36       10.75      4.47 o 
  -5   7   0        1.28        2.18      3.42 o 
  -4   7   0        6.26        6.59      3.47 o 
  -3   7   0      116.78      117.41      9.14 o 
  -2   7   0     1289.60     1264.78     33.74 o 
  -1   7   0      105.84      105.08      5.74 o 
   0   7   0      733.58      667.37     22.62 o 
   1   7   0      156.73      149.51      6.67 o 
   2   7   0        7.23        8.05      2.25 o 
   3   7   0      106.49       90.09     12.93 o 
   4   7   0      423.57      438.74     16.99 o 
   5   7   0        2.20        3.54      2.91 o 
   6   7   0       17.07       20.16      5.34 o 
   7   7   0       17.02       24.56      6.40 o 
   8   7   0       21.34       33.44     11.89 o 
   9   7   0      181.79      169.58     13.25 o 
  10   7   0      414.00      386.30     20.17 o 
  11   7   0       43.46       34.39     12.41 o 
  12   7   0       13.39        5.17      9.57 o 
  13   7   0       34.83       48.87     17.06 o 
 -11   8   0       16.05       12.05     12.41 o 
 -10   8   0        0.80        6.35      5.37 o 
  -9   8   0        1.49        3.41      4.13 o 
  -8   8   0       75.89       80.11      9.84 o 
  -7   8   0       17.06       22.95      6.99 o 
  -6   8   0       66.58       66.31     10.05 o 
  -5   8   0       23.17       32.07      6.99 o 
  -4   8   0        2.08        4.90      3.35 o 
  -3   8   0      146.73      146.64     10.74 o 
  -2   8   0       36.18       41.95      6.95 o 
  -1   8   0       61.77       56.74      7.76 o 
   0   8   0        0.01        0.66      2.20 o 
   1   8   0        3.87        8.13      2.63 o 
   2   8   0       62.33       70.20      8.24 o 
   3   8   0       16.47       23.61      5.74 o 
   4   8   0        1.62        5.13      3.79 o 
   5   8   0        7.90       12.27      4.84 o 
   6   8   0        0.88        0.00      3.42 o 
   7   8   0      107.29       95.60     11.08 o 
   8   8   0       23.47       42.21      8.68 o 
   9   8   0        7.08        6.35      5.48 o 
  10   8   0        0.42        6.98      7.24 o 
  11   8   0       27.28       55.85     16.55 o 
  12   8   0       14.78        8.79     11.12 o 
 -10   9   0        0.79        2.33      5.54 o 
  -9   9   0       24.58       25.52      7.44 o 
  -8   9   0        1.28        9.70      5.07 o 
  -7   9   0       76.95      104.44     13.33 o 
  -6   9   0      373.71      407.22     46.15 o 
  -5   9   0       29.97       37.31     11.89 o 
  -4   9   0        0.01        1.89      3.56 o 
  -3   9   0       20.02       23.75      6.02 o 
  -2   9   0       30.96       47.39      8.07 o 
  -1   9   0        0.01        1.08      3.13 o 
   0   9   0      379.37      400.76     26.63 o 
   1   9   0       70.11       87.21      8.71 o 
   2   9   0       32.67       32.78      6.47 o 
   3   9   0        9.79       16.47      5.21 o 
   4   9   0       17.28       18.57      5.70 o 
   5   9   0        4.00        4.52      4.02 o 
   6   9   0      144.44      144.53     17.32 o 
   7   9   0       95.50       98.30     11.82 o 
   8   9   0      138.22      113.25     13.03 o 
   9   9   0        0.52        3.78      4.74 o 
  10   9   0        5.88        7.24      7.50 o 
  11   9   0       10.98        1.03      7.50 o 
  12   9   0        1.78        7.50     10.34 o 
  -9  10   0       40.00       40.80      9.10 o 
  -8  10   0       80.91       93.49     11.78 o 
  -7  10   0       28.60       24.98      7.88 o 
  -6  10   0      107.59      125.12     25.08 o 
  -5  10   0       10.43        5.92      7.76 o 
  -4  10   0       85.52       75.81     13.70 o 
  -3  10   0       55.23       57.54      9.46 o 
  -2  10   0       24.65       27.10     10.47 o 
  -1  10   0      235.33      206.33     21.20 o 
   0  10   0        7.59        4.65      6.72 o 
   1  10   0        0.02        0.00      5.69 o 
   2  10   0      416.38      372.80     17.74 o 
   3  10   0      172.26      182.36     12.99 o 
   4  10   0       13.62       20.03      6.14 o 
   5  10   0       34.81       51.64      9.32 o 
   6  10   0        2.45       10.88      5.76 o 
   7  10   0        7.99        0.00      4.78 o 
   8  10   0       12.30       19.64      7.21 o 
   9  10   0        0.05        0.00      5.12 o 
  10  10   0        2.56        0.00      6.72 o 
  11  10   0       10.60       10.86      8.79 o 
  -8  11   0       14.41       14.22     12.41 o 
  -7  11   0       27.09       28.37     11.38 o 
  -6  11   0       44.30       55.41     10.82 o 
  -5  11   0       44.73       47.54      9.68 o 
  -4  11   0      114.59      142.67     14.89 o 
  -3  11   0        0.88        0.00      6.21 o 
  -2  11   0        0.13        3.10      6.98 o 
  -1  11   0       33.28       43.95     13.44 o 
   0  11   0       25.25       28.44     11.12 o 
   1  11   0       36.98       60.50     14.74 o 
   2  11   0       17.11       21.98     10.08 o 
   3  11   0      102.60      121.79     12.66 o 
   4  11   0       23.54       25.28      9.18 o 
   5  11   0       42.04       54.61     12.93 o 
   6  11   0        6.93        6.19      5.76 o 
   7  11   0       43.78       27.96      9.95 o 
   8  11   0       18.06       28.79      8.22 o 
   9  11   0        1.97        1.03      6.72 o 
  10  11   0       11.69        9.31      8.27 o 
  -6  12   0       13.98       19.52      9.83 o 
  -5  12   0       27.13       44.21     13.44 o 
  -4  12   0        9.98        9.57      7.50 o 
  -3  12   0        0.10        6.98      8.27 o 
  -2  12   0        6.95        6.98      8.53 o 
  -1  12   0       15.84       20.17     11.89 o 
   0  12   0       53.18       57.66     15.77 o 
   1  12   0      262.96      243.56     25.60 o 
   2  12   0       10.58       13.44      9.57 o 
   3  12   0        3.32        0.78      8.53 o 
   4  12   0        0.88        1.81      7.50 o 
   5  12   0       12.77       10.84      6.37 o 
   6  12   0       32.86       26.37      8.41 o 
   7  12   0        5.15       14.57      7.10 o 
   8  12   0        7.87        6.31      6.72 o 
   9  12   0        0.01        0.00      6.98 o 
  -4  13   0        0.74        0.00      5.95 o 
  -3  13   0        0.44        5.69     10.60 o 
  -2  13   0       31.05       43.44     16.81 o 
  -1  13   0       24.97       36.20     15.25 o 
   0  13   0        0.22        0.00      9.05 o 
   1  13   0       18.79       19.39     12.15 o 
   2  13   0        0.28        0.00      9.83 o 
   3  13   0       24.03       31.54     13.96 o 
   4  13   0        2.22        0.00      9.57 o 
   5  13   0       19.21       17.84     12.41 o 
   6  13   0       11.44       11.21      7.73 o 
   7  13   0        2.20        5.30      6.99 o 
  -1  14   0        1.36        1.29     10.86 o 
   0  14   0       49.42       41.89     17.06 o 
   1  14   0        0.72        0.00      8.79 o 
   2  14   0        6.45        2.59     11.12 o 
   3  14   0       19.73       19.39     14.48 o 
   4  14   0        2.25        2.59     11.89 o 
  -6 -13   1        8.05       16.29     13.44 o 
  -5 -13   1        0.46        0.00     11.38 o 
  -4 -13   1        5.87        0.00     10.86 o 
  -3 -13   1        0.50        0.00      8.53 o 
  -2 -13   1       11.20        5.95     10.60 o 
  -1 -13   1        0.71        0.00      9.83 o 
   0 -13   1       13.54        4.65     10.86 o 
   1 -13   1        2.90        0.26     10.08 o 
   2 -13   1        1.13        1.03     10.86 o 
   3 -13   1        0.13        3.10      6.21 o 
  -8 -12   1        9.16        9.42      9.57 o 
  -7 -12   1       83.67      111.73     14.99 o 
  -6 -12   1        0.00        1.33      6.09 o 
  -5 -12   1       29.88       43.32     13.32 o 
  -4 -12   1        2.04       10.60      9.83 o 
  -3 -12   1        1.15        4.65      9.05 o 
  -2 -12   1        6.52        6.72      9.57 o 
  -1 -12   1       83.86       93.08     19.91 o 
   0 -12   1        0.13        1.29      7.50 o 
   1 -12   1        1.02        0.00      8.53 o 
   2 -12   1        1.38        1.55      9.83 o 
   3 -12   1        1.22        2.84      5.43 o 
   4 -12   1       13.65       16.55      9.31 o 
   5 -12   1       49.13       72.40     17.32 o 
   6 -12   1        0.39        0.00      5.69 o 
  -9 -11   1        0.21        2.05      5.12 o 
  -8 -11   1        3.14        0.00      5.45 o 
  -7 -11   1       35.88       73.64     12.50 o 
  -6 -11   1       17.55       16.25      7.55 o 
  -5 -11   1        7.85        6.72      5.96 o 
  -4 -11   1        3.93        5.40      5.34 o 
  -3 -11   1      102.58      115.83     19.91 o 
  -2 -11   1        0.35        0.00      6.72 o 
  -1 -11   1       40.33       23.01     11.12 o 
   0 -11   1        0.40        0.00      6.98 o 
   1 -11   1        0.08        0.00      6.98 o 
   2 -11   1       18.79       18.36      9.57 o 
   3 -11   1        0.43        0.00      6.72 o 
   4 -11   1       11.58        1.55      6.72 o 
   5 -11   1        0.00        0.04      4.74 o 
   6 -11   1        0.62        3.86      5.59 o 
   7 -11   1        3.16        5.97      5.55 o 
 -10 -10   1       29.06       34.65     12.67 o 
  -9 -10   1        0.00        0.00      4.56 o 
  -8 -10   1        1.01        0.26      5.29 o 
  -7 -10   1       47.68       74.62     12.02 o 
  -6 -10   1        2.88        0.00      4.14 o 
  -5 -10   1       57.56       77.06     11.40 o 
  -4 -10   1        0.97        0.83      3.79 o 
  -3 -10   1        8.87        4.24      4.73 o 
  -2 -10   1      154.60      145.63     12.41 o 
  -1 -10   1        1.91        1.81      6.46 o 
   0 -10   1        1.67        0.00      5.17 o 
   1 -10   1        1.44        2.84      6.98 o 
   2 -10   1       86.26      101.35     18.10 o 
   3 -10   1      144.47      142.72     20.94 o 
   4 -10   1        1.21       11.65      5.84 o 
   5 -10   1        0.04        1.56      4.66 o 
   6 -10   1        7.52       13.58      5.76 o 
   7 -10   1        0.01        8.43      5.74 o 
   8 -10   1       37.02       48.03     10.42 o 
   9 -10   1        1.85        0.00      5.47 o 
 -11  -9   1       10.57       12.93      9.05 o 
 -10  -9   1       14.72       20.32     11.89 o 
  -9  -9   1       16.98       17.53      7.02 o 
  -8  -9   1       14.03       14.27      6.85 o 
  -7  -9   1        9.99       13.69      6.49 o 
  -6  -9   1       38.73       39.55      8.59 o 
  -5  -9   1       16.30       24.75      6.88 o 
  -4  -9   1       10.97       12.31      4.69 o 
  -3  -9   1       86.08      111.71     11.36 o 
  -2  -9   1      397.14      377.86     17.37 o 
  -1  -9   1       25.30       32.16      6.64 o 
   0  -9   1       81.42       63.60     13.96 o 
   1  -9   1        0.60        0.00      4.91 o 
   2  -9   1        2.61        1.58      3.62 o 
   3  -9   1        3.55        7.31      4.34 o 
   4  -9   1       33.65       24.29      6.58 o 
   5  -9   1        0.01        3.50      5.17 o 
   6  -9   1       26.07       15.52      6.57 o 
   7  -9   1       26.10       24.63      7.76 o 
   8  -9   1        1.39        2.41      4.56 o 
   9  -9   1       60.51       92.46     11.82 o 
  10  -9   1       69.38       91.11     12.18 o 
 -12  -8   1        0.42        6.98     10.34 o 
 -11  -8   1        9.26        8.02     10.34 o 
 -10  -8   1        1.62        4.99      5.48 o 
  -9  -8   1       52.26       55.62     10.42 o 
  -8  -8   1       59.27       17.23     23.92 o 
  -7  -8   1       35.72       36.84      7.95 o 
  -6  -8   1        3.55        6.34      4.41 o 
  -5  -8   1      130.58      108.53     12.93 o 
  -4  -8   1        1.34        2.67      3.72 o 
  -3  -8   1       31.11       37.04      7.02 o 
  -2  -8   1      284.46      273.40     14.13 o 
  -1  -8   1      154.35      142.91     10.19 o 
   0  -8   1      132.99      148.76      7.51 o 
   1  -8   1       68.14       69.30      8.01 o 
   2  -8   1        2.27        3.75      3.01 o 
   3  -8   1        1.77        1.12      3.01 o 
   4  -8   1        0.13        4.78      3.84 o 
   5  -8   1        4.68        8.95      4.66 o 
   6  -8   1       47.79       63.61     10.23 o 
   7  -8   1        0.43        8.40      5.12 o 
   8  -8   1        0.40        6.53      5.34 o 
   9  -8   1       67.78       79.03     10.33 o 
  10  -8   1        0.56        0.00      4.87 o 
  11  -8   1       12.86        7.95      6.77 o 
 -13  -7   1       16.09        6.46     11.63 o 
 -12  -7   1        1.49        0.26      9.57 o 
 -11  -7   1        9.44       18.36     11.63 o 
 -10  -7   1        3.93       10.92      6.76 o 
  -9  -7   1       34.02       40.42      8.68 o 
  -8  -7   1       20.83       27.29      7.27 o 
  -7  -7   1       44.11       38.37     19.26 o 
  -6  -7   1      124.62      144.41     15.00 o 
  -5  -7   1        0.40        6.51      3.85 o 
  -4  -7   1      173.57      165.74     11.24 o 
  -3  -7   1      720.91      706.80     21.64 o 
  -2  -7   1      515.82      552.72     18.42 o 
  -1  -7   1       63.45       61.70      4.90 o 
   0  -7   1      429.71      382.15     10.87 o 
   1  -7   1      104.25      103.04      6.07 o 
   2  -7   1      531.19      449.74     40.98 o 
   3  -7   1        4.65        3.83      3.04 o 
   4  -7   1        1.31        0.00      2.54 o 
   5  -7   1      357.81      349.05     17.09 o 
   6  -7   1        0.66        1.73      3.78 o 
   7  -7   1       44.20       40.78      8.50 o 
   8  -7   1       85.55       99.54     18.36 o 
   9  -7   1      176.81      190.44     12.58 o 
  10  -7   1      169.26      202.47     14.09 o 
  11  -7   1       43.69       43.18      8.82 o 
  12  -7   1        4.53        2.22      7.44 o 
 -13  -6   1        0.25        0.00      9.05 o 
 -12  -6   1       10.00        0.00      8.02 o 
 -11  -6   1      151.45      161.45     15.16 o 
 -10  -6   1       17.40       22.16      7.07 o 
  -9  -6   1        1.98        4.65      5.17 o 
  -8  -6   1      130.51      140.55     11.70 o 
  -7  -6   1      347.88      130.92    165.47 o 
  -6  -6   1        4.02        0.00      2.93 o 
  -5  -6   1      503.21      465.73     18.01 o 
  -4  -6   1      197.18      182.64     10.96 o 
  -3  -6   1       23.27       26.28      5.39 o 
  -2  -6   1      241.45      268.30      8.03 o 
  -1  -6   1      128.99      124.58      5.63 o 
   0  -6   1      219.06      215.49      7.58 o 
   1  -6   1       72.01       74.64      4.84 o 
   2  -6   1       51.85       64.19      6.69 o 
   3  -6   1     1535.49     1466.94     33.61 o 
   4  -6   1       52.70       60.04      7.99 o 
   5  -6   1       45.24       41.47      7.31 o 
   6  -6   1       24.71       24.46      6.07 o 
   7  -6   1      317.75      299.36     16.64 o 
   8  -6   1      200.99      184.77     11.28 o 
   9  -6   1       20.01       26.22      6.01 o 
  10  -6   1        7.01       10.27      5.35 o 
  11  -6   1        2.69        2.93      5.48 o 
  12  -6   1       13.00       22.03      7.55 o 
 -13  -5   1       15.49       17.58     11.63 o 
 -12  -5   1       41.13       35.68     13.19 o 
 -11  -5   1        5.20        7.21      5.84 o 
 -10  -5   1      140.72      136.28     13.69 o 
  -9  -5   1        0.23        0.93      4.01 o 
  -8  -5   1       56.65       57.93      8.87 o 
  -7  -5   1        0.15        1.00      3.04 o 
  -6  -5   1      294.02      263.98     19.91 o 
  -5  -5   1       85.98       98.67     15.64 o 
  -4  -5   1      258.08      249.92     11.88 o 
  -3  -5   1      851.53      896.22     28.57 o 
  -2  -5   1      230.09      249.48     10.88 o 
  -1  -5   1     2630.72     2724.25     26.30 o 
   0  -5   1      144.75      141.47      5.71 o 
   1  -5   1       70.60       76.66      4.32 o 
   2  -5   1      766.49      885.53     21.69 o 
   3  -5   1        8.33        1.52      1.83 o 
   4  -5   1        3.22        9.73      3.72 o 
   5  -5   1        6.26        6.05      3.56 o 
   6  -5   1      350.90      325.41     15.54 o 
   7  -5   1       38.93       48.35     11.89 o 
   8  -5   1        8.36       11.19      4.08 o 
   9  -5   1      212.15       44.52     55.83 o 
  10  -5   1      139.49      157.78     14.57 o 
  11  -5   1       45.59       45.58      9.78 o 
  12  -5   1        3.12        6.30      5.12 o 
  13  -5   1        2.83        4.14      7.24 o 
 -14  -4   1        0.09        4.65     11.12 o 
 -13  -4   1       35.43       39.04     15.25 o 
 -12  -4   1      108.60       99.54     19.39 o 
 -11  -4   1       82.90       89.60     11.78 o 
 -10  -4   1       53.66       49.05      8.85 o 
  -9  -4   1      183.73      154.14     18.10 o 
  -8  -4   1      384.49      370.71     22.62 o 
  -7  -4   1      432.19      417.47     16.96 o 
  -6  -4   1      277.33      230.68     84.76 o 
  -5  -4   1      162.90      124.68     14.92 o 
  -4  -4   1      739.76      781.34     45.89 o 
  -3  -4   1      487.66      537.32     19.91 o 
  -2  -4   1      471.28      470.54     13.61 o 
  -1  -4   1     6221.34     6451.60     33.52 o 
   0  -4   1     1574.73     1592.86     37.21 o 
   1  -4   1     1708.70     1738.17     24.41 o 
   2  -4   1      204.00      199.87      9.02 o 
   3  -4   1      804.15      781.72     23.01 o 
   4  -4   1      490.38      459.18     15.45 o 
   5  -4   1       50.03       49.01      6.81 o 
   6  -4   1      573.03      603.46     31.41 o 
   7  -4   1        3.64        0.39      1.83 o 
   8  -4   1        0.40        2.31      2.62 o 
   9  -4   1       17.94       19.27      4.72 o 
  10  -4   1       71.00       87.96     11.66 o 
  11  -4   1       23.18       32.58      8.59 o 
  12  -4   1        0.15        0.00      6.21 o 
  13  -4   1       21.77       31.54     11.12 o 
 -14  -3   1        0.10        0.00      9.83 o 
 -13  -3   1       19.46       21.98     11.38 o 
 -12  -3   1       19.36       28.44     11.38 o 
 -11  -3   1        2.71        4.66      5.01 o 
 -10  -3   1       48.93       49.77      8.87 o 
  -9  -3   1      178.89      182.42     12.32 o 
  -8  -3   1      273.70      288.26     10.92 o 
  -7  -3   1      482.41      454.77     12.46 o 
  -6  -3   1      125.00      120.86     23.74 o 
  -5  -3   1     1463.29     1440.91     45.25 o 
  -4  -3   1     1638.31     1624.77     16.28 o 
  -3  -3   1      333.25      311.40     10.88 o 
  -2  -3   1     3522.37     3505.80     33.91 o 
  -1  -3   1    29111.02    29644.84    116.64 o 
   0  -3   1    20504.66    19928.69    389.01 o 
   1  -3   1     6376.46     6446.61     83.63 o 
   2  -3   1     1313.46      534.61    617.30 o 
   3  -3   1       11.24       11.61      3.01 o 
   4  -3   1     1233.22     1178.62     22.75 o 
   5  -3   1     1418.22     1428.53     47.44 o 
   6  -3   1      532.22      586.91     21.98 o 
   7  -3   1       51.66       48.24      5.74 o 
   8  -3   1       18.26       13.05      3.66 o 
   9  -3   1        3.04        3.55      3.85 o 
  10  -3   1       90.96      105.26     14.09 o 
  11  -3   1        0.00        2.05      4.56 o 
  12  -3   1       11.38       20.94     10.34 o 
  13  -3   1        8.11        4.40      6.98 o 
  14  -3   1        7.10       12.93      6.98 o 
 -13  -2   1        0.68        0.00      6.98 o 
 -12  -2   1       28.39       15.66     19.39 o 
 -11  -2   1       13.53       25.96      7.22 o 
 -10  -2   1       71.13       66.03      7.39 o 
  -9  -2   1      451.64      415.98     14.25 o 
  -8  -2   1      455.86      433.51     13.35 o 
  -7  -2   1      164.86      168.94      7.87 o 
  -6  -2   1       21.15       16.33      3.10 o 
  -5  -2   1     3310.34     2056.33   1023.57 o 
  -4  -2   1       30.80       33.79      6.60 o 
  -3  -2   1      463.34      479.57      8.97 o 
  -2  -2   1      260.61      273.52      8.59 o 
  -1  -2   1     4105.74     4465.15     26.99 o 
   0  -2   1     3305.38     3429.93     31.64 o 
   1  -2   1     1575.68     1550.39     17.95 o 
   2  -2   1    12790.77    12248.87     58.32 o 
   3  -2   1      109.92      101.21      3.06 o 
   4  -2   1       31.69       27.57      2.32 o 
   5  -2   1      713.41      698.63     14.74 o 
   6  -2   1      281.12      280.91      7.49 o 
   7  -2   1     1242.48     1334.67     52.16 o 
   8  -2   1      400.17      437.89     17.64 o 
   9  -2   1       17.78       12.97      4.74 o 
  10  -2   1      489.47      488.68     49.77 o 
  11  -2   1        9.69       14.45      6.31 o 
  12  -2   1      124.27      103.16     18.87 o 
  13  -2   1        3.35        2.07      6.21 o 
  14  -2   1       33.27       38.78     12.93 o 
 -12  -1   1      184.85      166.97     11.02 o 
 -11  -1   1        2.94        4.66      3.38 o 
 -10  -1   1       10.90       12.04      3.84 o 
  -9  -1   1       11.50       10.15      5.04 o 
  -8  -1   1      189.44      104.32     54.76 o 
  -7  -1   1      141.57       95.05     14.83 o 
  -6  -1   1     8664.66     7542.07   1648.35 o 
  -5  -1   1      956.66      603.97    273.27 o 
  -4  -1   1     7460.24     7745.49     81.32 o 
  -3  -1   1    10894.70    10714.59     43.17 o 
  -2  -1   1      130.01      150.30      4.19 o 
  -1  -1   1      483.12      480.27      9.91 o 
   0  -1   1      631.37      743.56      7.73 o 
   1  -1   1       75.26       33.18     45.12 o 
   2  -1   1     8957.32     8575.67     43.26 o 
   3  -1   1      622.33      573.32     17.09 o 
   4  -1   1     2065.48     2130.87     29.48 o 
   5  -1   1       45.74       37.77      4.00 o 
   6  -1   1      211.17      197.55     10.97 o 
   7  -1   1      138.39      152.54      7.05 o 
   8  -1   1        0.01        1.06      2.09 o 
   9  -1   1      191.04      177.10      9.20 o 
  10  -1   1        8.10       10.44      4.48 o 
  11  -1   1       26.95       18.76      6.11 o 
  12  -1   1      164.77      148.41     21.46 o 
  13  -1   1        3.11        8.02      6.98 o 
  14  -1   1        2.71        4.65      7.24 o 
 -13   0   1        0.94        8.02      7.76 o 
 -12   0   1        9.79       21.66      7.31 o 
 -11   0   1      154.01      136.76      9.96 o 
 -10   0   1       81.61       95.93      8.44 o 
  -9   0   1        1.36        0.00      2.41 o 
  -8   0   1       34.10       29.08      4.73 o 
  -7   0   1       11.56       13.07      3.08 o 
  -6   0   1        0.04        2.63      1.69 o 
  -5   0   1      104.49       97.87      6.72 o 
  -4   0   1      972.70      846.14    154.62 o 
  -3   0   1     2582.35     2692.36    138.33 o 
  -2   0   1     1886.47     1913.71     78.73 o 
  -1   0   1      354.55      326.36      6.54 o 
   0   0   1     4511.80     4467.82     37.75 o 
   1   0   1      136.31      101.61      2.72 o 
   2   0   1        6.54       10.29      4.14 o 
   3   0   1      808.80      735.40      8.14 o 
   4   0   1      750.35      766.62     13.83 o 
   5   0   1      701.80      693.70     29.25 o 
   6   0   1      686.08      781.42     29.09 o 
   7   0   1      755.70      822.96     29.32 o 
   8   0   1       36.05       41.94      5.02 o 
   9   0   1       27.29       23.08      4.26 o 
  10   0   1      109.94      102.30      8.03 o 
  11   0   1        2.38        5.93      4.34 o 
  12   0   1       79.22       70.84     15.25 o 
  13   0   1       17.97       18.87      9.31 o 
  14   0   1       27.05       30.25     11.89 o 
 -14   1   1        5.42        7.76      7.50 o 
 -13   1   1        2.96        3.62      8.53 o 
 -12   1   1       11.52       13.90      7.89 o 
 -11   1   1      161.13      143.64     13.06 o 
 -10   1   1        3.06        5.11      3.21 o 
  -9   1   1       98.00       98.17      8.19 o 
  -8   1   1      307.26      333.04     14.31 o 
  -7   1   1      473.10      312.62    129.37 o 
  -6   1   1      154.53      130.95      7.94 o 
  -5   1   1       14.86       29.34      3.45 o 
  -4   1   1       21.09       19.76      2.70 o 
  -3   1   1       40.57       30.63      3.32 o 
  -2   1   1     1137.55     1261.59     46.02 o 
  -1   1   1     1221.93     1321.29     13.80 o 
   0   1   1      177.08      182.74      3.18 o 
   1   1   1      582.36      635.27     11.38 o 
   2   1   1     8723.35     8489.17     72.01 o 
   3   1   1     9579.20     9509.12    216.93 o 
   4   1   1     2459.74     2751.82    164.44 o 
   5   1   1      537.74      516.83     31.14 o 
   6   1   1     2344.25     2448.10     65.06 o 
   7   1   1      337.45      360.93     10.63 o 
   8   1   1      752.76      726.25     34.24 o 
   9   1   1      232.20      246.55     10.30 o 
  10   1   1       16.62       21.40      4.59 o 
  11   1   1       97.05      107.18     11.34 o 
  12   1   1      410.89      361.25     18.74 o 
  13   1   1       58.62       61.79     14.48 o 
  14   1   1       16.28        5.69      9.05 o 
 -14   2   1       10.53       18.36      9.31 o 
 -13   2   1        1.66       11.63      8.02 o 
 -12   2   1       35.70       41.32     11.89 o 
 -11   2   1       13.18       19.51      6.63 o 
 -10   2   1        0.31        3.82      3.83 o 
  -9   2   1       71.09       31.31     19.56 o 
  -8   2   1       11.13        6.73      3.11 o 
  -7   2   1       82.74       82.34      6.18 o 
  -6   2   1       44.35       64.23      5.13 o 
  -5   2   1      610.20      681.94     19.29 o 
  -4   2   1       66.58       85.92      6.33 o 
  -3   2   1     1177.54     1201.78     20.05 o 
  -2   2   1     1935.82     1930.84     25.85 o 
  -1   2   1     6320.27     6087.84    142.08 o 
   0   2   1     1233.18      599.33     13.44 o 
   1   2   1     3278.11     3145.55     44.34 o 
   2   2   1        6.27        9.15      1.27 o 
   3   2   1     5023.96     5094.71     80.05 o 
   4   2   1     7763.62     7993.92     86.28 o 
   5   2   1      715.04      754.35     28.25 o 
   6   2   1       16.72       24.17      3.32 o 
   7   2   1      500.39      434.66     33.53 o 
   8   2   1      810.76      718.14     18.99 o 
   9   2   1       14.75       11.79      4.48 o 
  10   2   1      197.37      195.11      9.94 o 
  11   2   1      225.85      229.66     16.55 o 
  12   2   1       71.96       68.50     17.06 o 
  13   2   1       37.68       30.25     11.38 o 
 -13   3   1        3.15        8.53      5.95 o 
 -12   3   1      137.98      169.16     16.27 o 
 -11   3   1        2.67        0.72      4.91 o 
 -10   3   1       15.70       14.14     10.99 o 
  -9   3   1       10.02       19.52      7.24 o 
  -8   3   1      264.13      230.10     13.51 o 
  -7   3   1       35.12       31.49      6.72 o 
  -6   3   1       32.26       34.29      6.00 o 
  -5   3   1      103.89       96.47      6.16 o 
  -4   3   1        3.15        3.99      1.78 o 
  -3   3   1      947.36      885.03     25.86 o 
  -2   3   1      354.46      322.83     10.15 o 
  -1   3   1      136.70      145.96     20.30 o 
   0   3   1     3510.96     3316.81     47.44 o 
   1   3   1    28118.89    28477.69    833.45 o 
   2   3   1      210.46      246.75      7.23 o 
   3   3   1      503.56      476.57      8.12 o 
   4   3   1     3700.29     3965.70     53.87 o 
   5   3   1      259.61      239.99      7.32 o 
   6   3   1        0.99        2.91      3.31 o 
   7   3   1       29.19       29.01      4.00 o 
   8   3   1       40.72       45.11      5.22 o 
   9   3   1        4.12        6.59      3.03 o 
  10   3   1      263.06      259.19     11.43 o 
  11   3   1      145.30      134.40     11.55 o 
  12   3   1        1.35        0.26      5.95 o 
  13   3   1      192.63      105.49     17.84 o 
  14   3   1        1.13        0.00      9.05 o 
 -13   4   1        0.00       10.22      6.98 o 
 -12   4   1       34.39       18.53     17.71 o 
 -11   4   1       30.17       26.37      7.40 o 
 -10   4   1        0.09        1.08      4.27 o 
  -9   4   1      192.39      203.96     30.12 o 
  -8   4   1        5.75        4.64      3.93 o 
  -7   4   1      169.90      161.82     11.15 o 
  -6   4   1       19.62       26.69      4.46 o 
  -5   4   1      740.33      800.88     22.39 o 
  -4   4   1      262.96      233.73     15.51 o 
  -3   4   1      710.25      644.64     16.82 o 
  -2   4   1     1576.05     1678.65     25.04 o 
  -1   4   1     8137.20     8115.77     75.76 o 
   0   4   1    23707.10    23962.41    458.18 o 
   1   4   1     2870.34     2805.87    136.38 o 
   2   4   1     4517.60     4235.44    368.83 o 
   3   4   1     2658.15     2687.81     38.67 o 
   4   4   1       88.24       84.24      5.72 o 
   5   4   1     1972.13     2164.16     47.06 o 
   6   4   1      353.46      391.90     10.22 o 
   7   4   1     1869.34     1923.84     53.43 o 
   8   4   1     1436.07     1348.13     47.84 o 
   9   4   1      312.96      305.70     11.47 o 
  10   4   1     1185.88     1171.74     77.18 o 
  11   4   1      292.89      271.74     24.30 o 
  12   4   1       64.31       58.69     14.74 o 
  13   4   1       12.76       15.77     10.08 o 
  14   4   1       54.92       76.27     19.13 o 
 -13   5   1       10.70       15.29      7.89 o 
 -12   5   1        9.37       16.22      6.07 o 
 -11   5   1       53.40       64.86     11.23 o 
 -10   5   1        0.05        4.30      4.50 o 
  -9   5   1      144.34      122.63     12.98 o 
  -8   5   1       10.47       11.01      4.84 o 
  -7   5   1       98.21      101.14      8.25 o 
  -6   5   1       41.61       45.21      5.91 o 
  -5   5   1      121.26      120.38      7.36 o 
  -4   5   1      161.90      147.73      9.51 o 
  -3   5   1      732.64      723.70     19.19 o 
  -2   5   1        4.73       10.63      3.01 o 
  -1   5   1      418.72      485.99     10.28 o 
   0   5   1      110.57      114.70      5.00 o 
   1   5   1     3004.28     3026.92     47.90 o 
   2   5   1      243.17      264.44      9.70 o 
   3   5   1      170.85      200.78     11.37 o 
   4   5   1      136.83      131.70      5.08 o 
   5   5   1       50.78       75.85      4.43 o 
   6   5   1      296.72      288.55      8.85 o 
   7   5   1        2.93        6.00      2.50 o 
   8   5   1       58.74       65.38      7.95 o 
   9   5   1      110.91      110.70     11.76 o 
  10   5   1      194.58      225.98     21.72 o 
  11   5   1       46.60       42.66     13.19 o 
  12   5   1       30.90       51.71     15.25 o 
  13   5   1       81.39       86.62     19.39 o 
  14   5   1        0.46        3.10      9.83 o 
 -12   6   1       18.49       25.96      7.31 o 
 -11   6   1       29.54       28.80      8.39 o 
 -10   6   1      140.61      137.80     15.17 o 
  -9   6   1        0.12        0.00      4.22 o 
  -8   6   1        0.03        0.65      3.14 o 
  -7   6   1       38.28       36.49      6.11 o 
  -6   6   1      391.15      416.01     14.97 o 
  -5   6   1       15.13       21.33      5.57 o 
  -4   6   1      389.68      342.79     15.08 o 
  -3   6   1       27.77       26.76      2.67 o 
  -2   6   1      123.20      153.61     19.65 o 
  -1   6   1      793.81      786.35     43.65 o 
   0   6   1     1261.32     1332.98     46.04 o 
   1   6   1       31.57       37.15      3.94 o 
   2   6   1       94.73       92.26      4.77 o 
   3   6   1      172.35      127.28     42.10 o 
   4   6   1      183.97      182.84      6.09 o 
   5   6   1        0.02        2.31      2.19 o 
   6   6   1      528.38      465.81     16.85 o 
   7   6   1      322.60      338.77     15.24 o 
   8   6   1      314.37      311.68     15.24 o 
   9   6   1       11.38        8.00      4.50 o 
  10   6   1       37.22       29.73     11.12 o 
  11   6   1       54.28       64.64     16.29 o 
  12   6   1       32.98       60.76     15.77 o 
  13   6   1       24.72       25.86     12.67 o 
  14   6   1       31.38       47.32     16.55 o 
 -12   7   1       24.78       19.19      8.68 o 
 -11   7   1       18.61       13.84      9.57 o 
 -10   7   1        0.45        1.27      5.28 o 
  -9   7   1        1.50        4.12      4.37 o 
  -8   7   1       66.58       86.80      9.74 o 
  -7   7   1       19.75       17.83      4.85 o 
  -6   7   1       14.89       21.98      8.53 o 
  -5   7   1       52.08       62.42      8.72 o 
  -4   7   1       74.47       84.67      9.32 o 
  -3   7   1      485.72      444.27     17.17 o 
  -2   7   1       18.46       18.35      2.92 o 
  -1   7   1        4.18        3.08      1.92 o 
   0   7   1      442.65      466.89     11.63 o 
   1   7   1       37.18       44.99      4.38 o 
   2   7   1       90.71       94.13      6.59 o 
   3   7   1      475.32      436.73     28.16 o 
   4   7   1      581.18      459.52    110.53 o 
   5   7   1        0.75        0.66      2.83 o 
   6   7   1       76.81       91.75      9.35 o 
   7   7   1        0.88        0.00      2.91 o 
   8   7   1      166.36      179.67     12.21 o 
   9   7   1      369.55      340.78     17.44 o 
  10   7   1        2.03       14.74      9.05 o 
  11   7   1       37.80       45.76     14.48 o 
  12   7   1       82.75       77.57     18.62 o 
  13   7   1        0.57        6.46     11.12 o 
 -11   8   1       14.97       20.85      9.12 o 
 -10   8   1       14.83       36.40     10.00 o 
  -9   8   1       27.21       39.60      7.89 o 
  -8   8   1      255.57      258.14     14.37 o 
  -7   8   1      129.41      107.80     10.40 o 
  -6   8   1      506.09      443.90     21.02 o 
  -5   8   1      328.70      307.08     16.72 o 
  -4   8   1       27.14       30.81      6.63 o 
  -3   8   1       14.73        6.48      5.69 o 
  -2   8   1      900.75      918.45     24.92 o 
  -1   8   1      172.02      170.72     12.02 o 
   0   8   1      217.77      200.69      8.34 o 
   1   8   1      573.87      623.07     16.75 o 
   2   8   1     1009.46     1002.12     17.48 o 
   3   8   1       11.87       16.40      4.64 o 
   4   8   1        0.30        0.00      2.29 o 
   5   8   1       23.59       23.35      5.37 o 
   6   8   1      238.48      238.57     13.76 o 
   7   8   1       31.13       42.37      7.55 o 
   8   8   1       34.17       39.40      7.77 o 
   9   8   1       55.10       49.13     11.89 o 
  10   8   1       79.56       76.02     17.58 o 
  11   8   1       22.66       33.61     13.70 o 
  12   8   1       72.76       88.94     20.94 o 
  13   8   1       22.26       19.13     13.19 o 
 -10   9   1       42.39       56.90     10.36 o 
  -9   9   1       62.82       94.11     11.96 o 
  -8   9   1       21.43       27.90      7.06 o 
  -7   9   1        2.69       10.69      4.76 o 
  -6   9   1        6.26       15.12      6.49 o 
  -5   9   1       14.65       20.82      6.39 o 
  -4   9   1       25.12       27.90      6.84 o 
  -3   9   1      166.20      157.22     11.87 o 
  -2   9   1       74.95       75.78      9.32 o 
  -1   9   1      240.54      254.99     13.72 o 
   0   9   1        0.00        0.75      2.29 o 
   1   9   1        0.53        4.07      3.16 o 
   2   9   1      210.02      188.23     11.66 o 
   3   9   1        5.02        7.82      3.83 o 
   4   9   1       85.29       86.17     14.09 o 
   5   9   1       27.19       17.71     19.65 o 
   6   9   1      273.35      250.76     14.96 o 
   7   9   1       88.14       83.36     10.77 o 
   8   9   1       51.66       62.93     10.04 o 
   9   9   1       28.82       26.63     10.86 o 
  10   9   1        0.01        0.00      6.46 o 
  11   9   1        5.03       10.08      9.57 o 
  12   9   1        0.06        5.43     10.60 o 
  -9  10   1       20.32       23.70      7.94 o 
  -8  10   1       25.37       34.84      8.25 o 
  -7  10   1       16.25       20.43     11.12 o 
  -6  10   1        0.69        6.30      5.19 o 
  -5  10   1      196.01      200.60     15.36 o 
  -4  10   1        4.80        7.15      4.50 o 
  -3  10   1        0.17        7.25      4.72 o 
  -2  10   1        0.34        0.00      3.16 o 
  -1  10   1      152.10      154.94     11.80 o 
   0  10   1        0.36        2.33      5.17 o 
   1  10   1       32.51       39.76      6.90 o 
   2  10   1       81.09       90.59      9.98 o 
   3  10   1       67.60       78.07      9.75 o 
   4  10   1        6.55        4.19      4.10 o 
   5  10   1        4.48        5.39      4.34 o 
   6  10   1       31.76       28.00      7.55 o 
   7  10   1       22.91       34.55      8.32 o 
   8  10   1       14.52       19.78      7.22 o 
   9  10   1       34.58       39.30     13.70 o 
  10  10   1        0.07        5.69      6.98 o 
  11  10   1       28.46       32.58     12.67 o 
  12  10   1        9.03       27.41     12.15 o 
  -8  11   1        4.02        3.43      6.15 o 
  -7  11   1       89.98      121.78     22.75 o 
  -6  11   1      160.13      165.14     17.00 o 
  -5  11   1      142.21       66.76     78.08 o 
  -4  11   1        0.01        4.81      4.82 o 
  -3  11   1       21.24       21.18      6.95 o 
  -2  11   1      140.00      148.67     21.72 o 
  -1  11   1        0.03        2.07      6.21 o 
   0  11   1        6.73        1.81      6.72 o 
   1  11   1        6.31        8.27      6.98 o 
   2  11   1        6.44        8.53      8.02 o 
   3  11   1        2.29        4.12      4.64 o 
   4  11   1       37.64       32.22      7.77 o 
   5  11   1        1.47        3.78      4.40 o 
   6  11   1       17.53       12.11     10.60 o 
   7  11   1        0.82        8.77      5.34 o 
   8  11   1       37.64       33.76      8.83 o 
   9  11   1        0.22        3.36      6.21 o 
  10  11   1       14.66       14.74     10.34 o 
  11  11   1        9.52       19.65     10.08 o 
  -7  12   1       35.73       44.73     16.81 o 
  -6  12   1       95.07       94.10     14.26 o 
  -5  12   1       91.83       84.95     13.25 o 
  -4  12   1       34.87       41.89     12.41 o 
  -3  12   1       44.50       67.74     17.58 o 
  -2  12   1        5.20       13.44      9.57 o 
  -1  12   1        0.69        1.81      7.76 o 
   0  12   1        0.06        4.14      7.76 o 
   1  12   1        0.11        3.10      8.27 o 
   2  12   1       65.56       59.98     14.74 o 
   3  12   1       56.74       65.67     16.03 o 
   4  12   1       21.65       23.50      7.47 o 
   5  12   1        0.01        3.18      5.34 o 
   6  12   1        9.59        6.33      5.85 o 
   7  12   1        0.00        3.28      5.76 o 
   8  12   1        0.21        3.88      6.98 o 
   9  12   1        0.75        0.00      5.95 o 
  -5  13   1        5.91       11.38      8.53 o 
  -4  13   1        6.43        5.43      9.05 o 
  -3  13   1        0.08        0.00      9.31 o 
  -2  13   1       15.14       11.63     11.63 o 
  -1  13   1       26.58       46.28     15.51 o 
   0  13   1        0.11        2.59      9.31 o 
   1  13   1        3.34        8.79      9.05 o 
   2  13   1        4.42        4.14      8.79 o 
   3  13   1       20.38       15.00     10.34 o 
   4  13   1       25.19       21.72     11.38 o 
   5  13   1        7.15       16.81     11.12 o 
   6  13   1        0.55        0.27      7.89 o 
   7  13   1        4.09        0.00      5.52 o 
   8  13   1        2.00        8.02      7.76 o 
  -2  14   1        1.14        0.52     11.38 o 
  -1  14   1        2.99        2.84     11.63 o 
   0  14   1       12.82       20.43     13.96 o 
   1  14   1        4.28       10.60     10.86 o 
   2  14   1        5.62        8.79     10.86 o 
   3  14   1        0.05        0.00     10.08 o 
   4  14   1        3.83        2.07     10.86 o 
   5  14   1        8.37       14.22     12.15 o 
  -4 -13   2        0.16        4.91     11.89 o 
  -3 -13   2        8.13        6.46     12.15 o 
  -2 -13   2       17.42       18.62     13.96 o 
  -1 -13   2       32.09       32.84     15.77 o 
   0 -13   2       10.68       24.30     13.96 o 
   1 -13   2       10.80       18.36     12.67 o 
   2 -13   2        0.93        2.84      6.72 o 
  -7 -12   2      100.41       93.91     15.17 o 
  -6 -12   2        0.63        0.00      5.69 o 
  -5 -12   2        3.49       10.60     12.41 o 
  -4 -12   2        1.31        0.00      8.02 o 
  -3 -12   2        6.82        9.57     10.86 o 
  -2 -12   2        8.75        0.00      8.79 o 
  -1 -12   2       13.48       13.96     11.63 o 
   0 -12   2        9.27       13.19     11.89 o 
   1 -12   2       56.13       59.73     17.32 o 
   2 -12   2        2.61       11.12      9.05 o 
   3 -12   2        0.24        1.55      5.69 o 
   4 -12   2        4.44        6.98      7.24 o 
   5 -12   2        0.08        0.26      7.76 o 
  -8 -11   2        3.20        3.33      6.03 o 
  -7 -11   2      102.46      120.22     15.72 o 
  -6 -11   2        8.29       11.43      7.10 o 
  -5 -11   2        0.22        0.00      5.19 o 
  -4 -11   2        8.08        6.25      6.14 o 
  -3 -11   2       60.96       59.73     16.55 o 
  -2 -11   2        1.25        0.00      7.50 o 
  -1 -11   2        0.05        5.17      8.53 o 
   0 -11   2      114.41       89.20     18.87 o 
   1 -11   2        1.30        3.36      8.02 o 
   2 -11   2        0.05        7.24      7.24 o 
   3 -11   2        6.09        5.69      7.24 o 
   4 -11   2       48.31       57.14     15.51 o 
   5 -11   2        0.10        5.17      7.50 o 
   6 -11   2       41.64       48.61     13.96 o 
   7 -11   2        2.09        0.00      4.72 o 
 -10 -10   2        0.39        0.00      5.79 o 
  -9 -10   2        0.04        4.19      5.25 o 
  -8 -10   2      225.50      265.18     19.29 o 
  -7 -10   2       36.79       32.75      8.94 o 
  -6 -10   2        1.54        4.14      5.56 o 
  -5 -10   2       25.72       42.39      9.32 o 
  -4 -10   2       14.88       13.67      5.82 o 
  -3 -10   2      195.60      194.62     18.87 o 
  -2 -10   2       81.53       87.39     17.58 o 
  -1 -10   2       43.82       54.81     14.74 o 
   0 -10   2       47.99       43.95     12.93 o 
   1 -10   2      116.54      105.23     18.87 o 
   2 -10   2       60.80       64.90     15.77 o 
   3 -10   2       49.54       49.13     14.48 o 
   4 -10   2      100.50       89.46     17.84 o 
   5 -10   2       18.51       28.37      7.83 o 
   6 -10   2       14.75       18.23      7.31 o 
   7 -10   2        2.56        0.00      4.93 o 
   8 -10   2        1.16        0.00      9.57 o 
 -11  -9   2        3.49        1.81      7.24 o 
 -10  -9   2        9.43        5.42      7.63 o 
  -9  -9   2       12.29       17.22      7.31 o 
  -8  -9   2        8.77       15.52      7.02 o 
  -7  -9   2       88.23       76.19     11.95 o 
  -6  -9   2       11.73       14.94      6.66 o 
  -5  -9   2       25.09       25.88      7.21 o 
  -4  -9   2       56.90       66.31     10.12 o 
  -3  -9   2       92.35       87.10     10.79 o 
  -2  -9   2      208.24      154.10     20.68 o 
  -1  -9   2      311.30      332.31     16.55 o 
   0  -9   2       19.65       10.60      7.50 o 
   1  -9   2        0.81        0.26      4.91 o 
   2  -9   2      272.26      260.88     23.53 o 
   3  -9   2       61.57       65.30     16.55 o 
   4  -9   2       13.35       23.24      6.44 o 
   5  -9   2       13.02        7.63      5.67 o 
   6  -9   2        4.14        4.82      4.84 o 
   7  -9   2        9.70       19.93      7.07 o 
   8  -9   2       10.32       16.25      6.84 o 
   9  -9   2       10.15       15.25     12.15 o 
 -11  -8   2        1.23        4.03      5.12 o 
 -10  -8   2       28.21       16.56     18.49 o 
  -9  -8   2       36.94       52.78     10.51 o 
  -8  -8   2      104.06      100.33     13.25 o 
  -7  -8   2      231.03      241.88     16.64 o 
  -6  -8   2        1.97        1.80      4.48 o 
  -5  -8   2       69.16       57.63      9.20 o 
  -4  -8   2       76.57       71.46      9.75 o 
  -3  -8   2      106.57      117.27     10.74 o 
  -2  -8   2      486.05      452.07     18.69 o 
  -1  -8   2       21.04       14.90      5.08 o 
   0  -8   2      126.07      115.71      9.74 o 
   1  -8   2       51.75       61.28      7.70 o 
   2  -8   2      128.16      112.13      9.98 o 
   3  -8   2      178.39      149.61     11.23 o 
   4  -8   2        6.62        1.12      3.74 o 
   5  -8   2       68.71       23.98     29.35 o 
   6  -8   2        2.80        0.00      3.79 o 
   7  -8   2       12.68       14.02      6.29 o 
   8  -8   2        0.84        4.12      5.08 o 
   9  -8   2       17.99       17.32     10.08 o 
  10  -8   2        8.31        6.63      5.44 o 
 -12  -7   2       21.51       41.11     16.55 o 
 -11  -7   2       46.69       56.42     11.78 o 
 -10  -7   2       56.17       44.56     29.09 o 
  -9  -7   2       24.31       20.01      6.94 o 
  -8  -7   2       37.96       42.10     12.54 o 
  -7  -7   2      190.22      194.44     14.25 o 
  -6  -7   2      141.81      128.42     12.05 o 
  -5  -7   2       39.02       41.91      8.79 o 
  -4  -7   2      167.14      167.42     14.35 o 
  -3  -7   2      214.59      191.13     15.64 o 
  -2  -7   2       11.84       13.29      4.71 o 
  -1  -7   2      711.29      757.98     36.71 o 
   0  -7   2       51.09       58.87      5.31 o 
   1  -7   2      116.55      118.76      6.66 o 
   2  -7   2       66.81       69.14      8.08 o 
   3  -7   2      105.79      106.55      9.09 o 
   4  -7   2      490.20      408.80     22.75 o 
   5  -7   2      340.46      366.30     17.73 o 
   6  -7   2       85.42       74.85     10.33 o 
   7  -7   2      113.05      121.47     12.88 o 
   8  -7   2        7.50       14.86      5.94 o 
   9  -7   2        2.13        1.92      3.87 o 
  10  -7   2        2.19        2.94      4.48 o 
  11  -7   2        1.24        7.78      5.36 o 
 -13  -6   2       33.75       37.49     16.55 o 
 -12  -6   2       75.72       73.95     19.91 o 
 -11  -6   2        0.60        0.22      5.64 o 
 -10  -6   2        9.71        4.76      5.34 o 
  -9  -6   2       50.68       25.36     25.47 o 
  -8  -6   2      297.65      268.57     16.51 o 
  -7  -6   2      264.87      289.53     16.36 o 
  -6  -6   2       59.39       61.78      9.44 o 
  -5  -6   2       21.87       44.43      9.18 o 
  -4  -6   2      327.87      295.64     14.53 o 
  -3  -6   2      150.74      150.70     10.23 o 
  -2  -6   2     2520.20     2446.23     38.00 o 
  -1  -6   2     2001.75     2026.87     22.53 o 
   0  -6   2      385.53      376.18     10.41 o 
   1  -6   2      913.74      942.35     21.80 o 
   2  -6   2       57.98       65.46      7.25 o 
   3  -6   2       96.26       87.19      8.68 o 
   4  -6   2        8.71        3.66      5.04 o 
   5  -6   2        5.58       13.53      4.91 o 
   6  -6   2       21.43       24.70      5.96 o 
   7  -6   2       45.09       44.65      8.20 o 
   8  -6   2       65.66       51.38      9.14 o 
   9  -6   2       22.12        5.58      8.57 o 
  10  -6   2       68.47       68.78      9.30 o 
  11  -6   2       21.92       18.44      7.70 o 
  12  -6   2       37.54       46.54     17.06 o 
 -13  -5   2        0.97        2.33     11.63 o 
 -12  -5   2       28.00       34.72      9.56 o 
 -11  -5   2        5.76       13.56      7.04 o 
 -10  -5   2        1.75        9.75      5.92 o 
  -9  -5   2        1.52        0.11      3.85 o 
  -8  -5   2      415.00      383.06     18.72 o 
  -7  -5   2       94.94       89.88     10.32 o 
  -6  -5   2      111.95      108.76     10.09 o 
  -5  -5   2      292.48      264.70     14.35 o 
  -4  -5   2      738.71      755.98     46.02 o 
  -3  -5   2        0.12        0.83      2.17 o 
  -2  -5   2      363.27      352.76     13.78 o 
  -1  -5   2      648.33      650.09     11.81 o 
   0  -5   2       26.85       30.28      3.37 o 
   1  -5   2      639.12      581.86     15.63 o 
   2  -5   2       29.66       29.11      5.01 o 
   3  -5   2       63.62       79.73      7.44 o 
   4  -5   2      679.83      650.82     27.02 o 
   5  -5   2      258.65      264.91     13.61 o 
   6  -5   2        5.35        1.39      3.53 o 
   7  -5   2      378.01      361.87     17.36 o 
   8  -5   2       76.07       54.30     13.44 o 
   9  -5   2       41.36       48.43      7.10 o 
  10  -5   2       22.52       27.26      6.45 o 
  11  -5   2       18.03       19.38      7.40 o 
  12  -5   2       18.54       18.10      8.53 o 
  13  -5   2        0.16        0.00      5.69 o 
 -13  -4   2       67.27      104.46     21.72 o 
 -12  -4   2        1.30        9.53      6.84 o 
 -11  -4   2       58.19       61.28     10.78 o 
 -10  -4   2       83.42       89.18     11.68 o 
  -9  -4   2        4.91        0.00      3.83 o 
  -8  -4   2       57.47       69.74      9.64 o 
  -7  -4   2      134.71      132.56     10.48 o 
  -6  -4   2       28.96       46.56      9.57 o 
  -5  -4   2      382.01      343.42     16.29 o 
  -4  -4   2       22.60       14.35      3.84 o 
  -3  -4   2      303.11      307.17     12.60 o 
  -2  -4   2     2957.14     2956.85     36.60 o 
  -1  -4   2       87.65       89.39      4.16 o 
   0  -4   2       33.85       30.36      3.17 o 
   1  -4   2      400.01      379.12     11.85 o 
   2  -4   2      814.43      744.25     17.69 o 
   3  -4   2     1358.12      520.55    680.65 o 
   4  -4   2      604.13      647.76     22.49 o 
   5  -4   2      133.65      112.29      8.59 o 
   6  -4   2      210.63      224.49     12.42 o 
   7  -4   2       75.14       79.44      9.31 o 
   8  -4   2        0.02        2.09      2.57 o 
   9  -4   2       20.70       23.47      5.53 o 
  10  -4   2      311.27      275.07     16.99 o 
  11  -4   2      242.80      229.84     26.24 o 
  12  -4   2       12.49       23.53     10.60 o 
  13  -4   2        0.81        1.03      5.69 o 
 -14  -3   2        0.59       15.77     11.89 o 
 -13  -3   2        1.13        1.81      9.83 o 
 -12  -3   2       13.43       26.50      8.22 o 
 -11  -3   2       53.03       50.71      9.90 o 
 -10  -3   2      121.67       99.18     12.28 o 
  -9  -3   2        0.00        0.48      3.42 o 
  -8  -3   2        1.15        5.64      3.83 o 
  -7  -3   2       21.91       19.02      3.68 o 
  -6  -3   2       16.41       31.80      3.85 o 
  -5  -3   2      118.68      121.78      7.37 o 
  -4  -3   2      113.46      117.94      4.47 o 
  -3  -3   2       74.07       91.02      6.85 o 
  -2  -3   2        6.32        6.98      2.56 o 
  -1  -3   2      725.17      699.72     10.07 o 
   0  -3   2     2670.42     2858.27     22.13 o 
   1  -3   2      674.03      657.21     14.20 o 
   2  -3   2      683.23      601.02     14.70 o 
   3  -3   2     1875.84     1828.60     27.15 o 
   4  -3   2     1891.71     1826.40     28.86 o 
   5  -3   2       88.66       91.70      7.29 o 
   6  -3   2      255.39      257.03     19.00 o 
   7  -3   2      216.50      250.71     10.39 o 
   8  -3   2      187.80      190.47     11.25 o 
   9  -3   2      529.74      497.13     25.34 o 
  10  -3   2      205.61      225.74     16.29 o 
  11  -3   2       45.04       45.25     13.44 o 
  12  -3   2        3.19        0.00      6.98 o 
  13  -3   2        1.36        0.26      4.91 o 
  14  -3   2       21.23       15.77      9.31 o 
 -14  -2   2        5.34        4.14      9.57 o 
 -13  -2   2        5.58       20.43     10.34 o 
 -12  -2   2       56.31       54.09     10.23 o 
 -11  -2   2      131.92      113.18     12.95 o 
 -10  -2   2        2.10        4.91      4.53 o 
  -9  -2   2       13.33        9.61      4.93 o 
  -8  -2   2       26.52       33.24      5.03 o 
  -7  -2   2      261.77      244.60      9.78 o 
  -6  -2   2      340.32      332.34     10.37 o 
  -5  -2   2      467.44      490.79     11.29 o 
  -4  -2   2      106.52      111.38      4.87 o 
  -3  -2   2      854.49      848.94     11.80 o 
  -2  -2   2      775.81      912.13     18.88 o 
  -1  -2   2    11076.12    11463.21    174.95 o 
   0  -2   2    40748.39    38439.57    504.31 o 
   1  -2   2       30.94       40.23      4.01 o 
   2  -2   2     1465.53     1583.13     29.99 o 
   3  -2   2     4931.87     4898.52     40.53 o 
   4  -2   2      327.90      313.73     11.11 o 
   5  -2   2      774.95      843.89     38.87 o 
   6  -2   2     1072.69     1121.33     71.75 o 
   7  -2   2      125.00      120.68      5.45 o 
   8  -2   2       71.66       67.77      6.45 o 
   9  -2   2      164.42      158.71     11.37 o 
  10  -2   2     1230.43     1175.51     31.25 o 
  11  -2   2       60.44       72.40     15.77 o 
  12  -2   2       15.78       10.86      8.27 o 
  13  -2   2       11.85        7.76      7.24 o 
  14  -2   2        9.94       18.36      9.31 o 
 -13  -1   2        3.01        2.30      5.92 o 
 -12  -1   2       13.27       15.40      6.85 o 
 -11  -1   2       15.13       12.92      4.45 o 
 -10  -1   2       46.52       17.19     10.57 o 
  -9  -1   2      202.29      125.96     51.00 o 
  -8  -1   2       11.27       14.90      3.72 o 
  -7  -1   2       37.84       47.87      5.44 o 
  -6  -1   2      205.37      212.06      8.47 o 
  -5  -1   2      220.19      186.91      7.34 o 
  -4  -1   2       84.33       90.08      4.90 o 
  -3  -1   2        7.50        7.76      1.74 o 
  -2  -1   2     4189.64     4287.29     78.39 o 
  -1  -1   2       93.63      100.41      3.92 o 
   0  -1   2     4541.02     4879.53     30.41 o 
   1  -1   2     1712.09     1645.70     25.34 o 
   2  -1   2     1043.79     1032.79     31.67 o 
   3  -1   2     2544.78     2625.54     56.75 o 
   4  -1   2      795.02      754.47     15.52 o 
   5  -1   2     3301.67     3346.32    116.35 o 
   6  -1   2     1209.79     1360.55     15.91 o 
   7  -1   2       74.09       77.71      7.29 o 
   8  -1   2      248.36      216.64      9.50 o 
   9  -1   2      127.27      133.37      9.90 o 
  10  -1   2       69.65       88.13     12.28 o 
  11  -1   2       32.48       43.18     12.41 o 
  12  -1   2        5.55        8.53      8.02 o 
  13  -1   2        2.32        2.07      6.21 o 
  14  -1   2       12.31       28.18     10.08 o 
 -13   0   2        8.39       11.38     10.34 o 
 -12   0   2       92.07       91.44     12.09 o 
 -11   0   2        3.61        4.51      3.78 o 
 -10   0   2      221.90      139.21     69.20 o 
  -9   0   2       23.21       22.20      6.29 o 
  -8   0   2       62.40       67.31      6.69 o 
  -7   0   2      100.11       84.84     12.97 o 
  -6   0   2      286.11      214.54    115.01 o 
  -5   0   2        9.00       15.25      3.78 o 
  -4   0   2      171.73      161.68      6.24 o 
  -3   0   2      583.25      576.69     10.47 o 
  -2   0   2      607.94      650.66     12.83 o 
  -1   0   2      827.83      848.19     11.96 o 
   0   0   2      616.35      522.01    141.43 o 
   1   0   2       80.06       67.93      3.04 o 
   2   0   2     7499.23     7442.52     38.84 o 
   3   0   2       56.41       61.22      3.59 o 
   4   0   2      766.31      837.46     23.28 o 
   5   0   2       26.73       21.20      2.73 o 
   6   0   2      120.76      114.34     10.22 o 
   7   0   2      248.60      248.46      8.62 o 
   8   0   2        5.63        3.91      2.45 o 
   9   0   2        9.92       11.66      3.15 o 
  10   0   2      196.93      188.28      9.69 o 
  11   0   2       12.51       17.84      8.02 o 
  12   0   2      224.83      186.93     20.68 o 
  13   0   2        5.18       12.41      8.79 o 
  14   0   2       13.21       15.51      9.05 o 
 -13   1   2       10.05       26.15      7.99 o 
 -12   1   2       14.79        8.90      5.66 o 
 -11   1   2      306.26      120.97    122.30 o 
 -10   1   2        0.33        0.61      2.88 o 
  -9   1   2       11.28       10.27      3.37 o 
  -8   1   2       95.34       95.75      7.36 o 
  -7   1   2        9.07        4.52      2.54 o 
  -6   1   2      404.05      391.86     20.32 o 
  -5   1   2      217.72      227.79      8.23 o 
  -4   1   2     2347.00     2347.87     23.63 o 
  -3   1   2     1085.72     1151.73     25.86 o 
  -2   1   2     4600.04     4849.23    127.47 o 
  -1   1   2     2627.59     2754.38     68.78 o 
   0   1   2     1001.10     1071.36     44.34 o 
   1   1   2      505.54      504.24     22.11 o 
   2   1   2     4072.53     4603.57     43.95 o 
   3   1   2      281.38      293.95      6.85 o 
   4   1   2     2860.54     3140.71     71.74 o 
   5   1   2       21.48       22.18      2.62 o 
   6   1   2     1101.23     1147.51     35.78 o 
   7   1   2        0.01        2.33      1.81 o 
   8   1   2        5.95        3.63      2.21 o 
   9   1   2       62.85       60.67      6.00 o 
  10   1   2      288.32      271.38     14.51 o 
  11   1   2       57.80       54.72      8.75 o 
  12   1   2      172.68      157.46     18.62 o 
  13   1   2       31.74       37.49     12.67 o 
  14   1   2        1.64        4.40      8.02 o 
  15   1   2       35.92       51.19     14.48 o 
 -14   2   2       12.55       18.36      9.83 o 
 -13   2   2       61.38       59.21     11.30 o 
 -12   2   2       82.51       30.55     35.68 o 
 -11   2   2      279.38      246.37     35.16 o 
 -10   2   2       20.41       31.92      7.47 o 
  -9   2   2        3.01        5.59      3.79 o 
  -8   2   2       35.29       37.75      6.76 o 
  -7   2   2      532.74      475.32     17.64 o 
  -6   2   2      467.57      490.41     16.72 o 
  -5   2   2     3820.73     4008.67    166.12 o 
  -4   2   2        3.12        3.32      2.17 o 
  -3   2   2      972.35      916.51     35.03 o 
  -2   2   2     1363.01     1326.95     19.78 o 
  -1   2   2     2412.47     2434.82     39.00 o 
   0   2   2     5575.42     5630.69     32.76 o 
   1   2   2      190.34      210.46     12.93 o 
   2   2   2    12028.41    12424.69    101.22 o 
   3   2   2        7.04       10.63      1.39 o 
   4   2   2       93.70       86.73      5.94 o 
   5   2   2     4630.60     4542.71    213.88 o 
   6   2   2      481.70      488.56     17.32 o 
   7   2   2        3.82        1.59      1.63 o 
   8   2   2        2.62        6.44      2.60 o 
   9   2   2       21.64       22.07      4.22 o 
  10   2   2       75.60      100.52     10.42 o 
  11   2   2       46.07       44.24      8.20 o 
  12   2   2       15.35       15.27      5.84 o 
  13   2   2        3.39        5.95      7.50 o 
 -13   3   2        0.00        1.70      4.54 o 
 -12   3   2       12.78       14.46      6.99 o 
 -11   3   2       47.14       39.65      8.75 o 
 -10   3   2      127.20      128.82     17.45 o 
  -9   3   2        1.49        2.94      3.78 o 
  -8   3   2      133.99      127.92     16.42 o 
  -7   3   2        7.56       11.31      4.09 o 
  -6   3   2     1006.52     1009.72     43.18 o 
  -5   3   2     1178.82     1203.40     93.98 o 
  -4   3   2      449.47      439.07     14.35 o 
  -3   3   2      390.59      375.09      9.95 o 
  -2   3   2      560.50      531.25     10.85 o 
  -1   3   2      169.61      132.53      6.12 o 
   0   3   2    15761.23    12915.58     81.44 o 
   1   3   2     7953.50     7724.15    371.93 o 
   2   3   2     1500.11     1536.69     46.80 o 
   3   3   2     3540.81     3584.91     58.05 o 
   4   3   2     1429.57     1560.58     35.64 o 
   5   3   2       19.03       16.37      2.46 o 
   6   3   2      226.16      214.78      7.36 o 
   7   3   2     1377.63     1438.63     48.64 o 
   8   3   2       15.90       19.92      3.58 o 
   9   3   2       62.83       65.00      6.42 o 
  10   3   2      144.60      104.21     23.14 o 
  11   3   2       74.16       32.32     36.07 o 
  12   3   2       18.72       13.37      5.64 o 
  13   3   2       17.67       16.29     10.08 o 
 -13   4   2        0.01        3.00      6.60 o 
 -12   4   2        1.45        4.15      5.52 o 
 -11   4   2        0.01        3.03      4.59 o 
 -10   4   2       26.15       37.61      8.50 o 
  -9   4   2       95.03      104.84     11.97 o 
  -8   4   2      515.49      503.61     20.66 o 
  -7   4   2       14.70       15.33      4.64 o 
  -6   4   2        7.79        9.80     12.93 o 
  -5   4   2      362.48      327.69     11.48 o 
  -4   4   2        3.75        5.65      2.12 o 
  -3   4   2      742.12      732.64     16.24 o 
  -2   4   2     1113.48     1132.13     21.02 o 
  -1   4   2     1085.28     1120.16     19.28 o 
   0   4   2     4338.37     4574.61     52.23 o 
   1   4   2     1954.83     1938.33     81.19 o 
   2   4   2      560.31      533.94     10.87 o 
   3   4   2      646.68      662.27     10.67 o 
   4   4   2       35.07       46.76      4.21 o 
   5   4   2      281.89      259.76      7.65 o 
   6   4   2      196.00      218.00      7.63 o 
   7   4   2      217.12      216.74      8.64 o 
   8   4   2       50.06       53.77      5.29 o 
   9   4   2      197.03      192.11     11.27 o 
  10   4   2       14.29       15.85      5.47 o 
  11   4   2      197.07      197.19     13.40 o 
  12   4   2       78.95       70.59     15.77 o 
  13   4   2       16.21       23.01     11.12 o 
  14   4   2       32.27       17.32      9.83 o 
 -13   5   2        0.53        3.85      6.08 o 
 -12   5   2       30.28       50.62     16.81 o 
 -11   5   2        2.66       10.54      6.27 o 
 -10   5   2        9.67       11.72      6.31 o 
  -9   5   2       10.51       14.90     10.21 o 
  -8   5   2       80.58       74.26     10.22 o 
  -7   5   2        6.12        5.28      3.72 o 
  -6   5   2       13.88       16.89      4.01 o 
  -5   5   2      968.93      948.92     20.40 o 
  -4   5   2      296.63      296.11     10.83 o 
  -3   5   2      172.09      155.88      9.05 o 
  -2   5   2      311.40      298.01     11.70 o 
  -1   5   2      123.01       60.21     27.41 o 
   0   5   2      728.25      806.45     16.69 o 
   1   5   2        2.24        1.31      1.43 o 
   2   5   2      697.00      730.58     14.85 o 
   3   5   2       21.20       18.68      2.50 o 
   4   5   2      275.60      291.62      8.36 o 
   5   5   2      299.76      263.35      7.97 o 
   6   5   2        3.01        4.19      2.12 o 
   7   5   2       36.97       43.78      5.10 o 
   8   5   2       62.99       67.92      5.91 o 
   9   5   2        9.28        6.38      4.02 o 
  10   5   2      177.96      169.09     18.87 o 
  11   5   2       11.11        8.02      8.27 o 
  12   5   2      570.28      501.34     33.87 o 
  13   5   2        8.84       15.51      9.31 o 
  14   5   2        1.69        2.33      9.83 o 
 -12   6   2       13.66       19.02      7.20 o 
 -11   6   2        4.86       10.34      6.98 o 
 -10   6   2       20.95       20.82      6.92 o 
  -9   6   2      117.79      139.84     19.39 o 
  -8   6   2        1.83        0.00      3.83 o 
  -7   6   2      150.79      157.38      9.95 o 
  -6   6   2        8.20       16.02      4.27 o 
  -5   6   2      325.98      281.52     11.84 o 
  -4   6   2       31.14       45.40      6.99 o 
  -3   6   2      416.72      359.28     14.63 o 
  -2   6   2     1079.54     1140.98     24.39 o 
  -1   6   2      101.55       94.04     19.13 o 
   0   6   2      179.21      171.06      8.57 o 
   1   6   2     4574.64     4629.07     91.25 o 
   2   6   2      180.04      171.51     20.03 o 
   3   6   2      109.34      127.10      5.63 o 
   4   6   2       25.05       27.08      3.36 o 
   5   6   2      452.14      435.50     10.63 o 
   6   6   2      125.87      131.07      6.38 o 
   7   6   2       88.27      104.04      6.22 o 
   8   6   2       64.39       66.83      7.98 o 
   9   6   2       34.29       49.38     12.67 o 
  10   6   2       84.77       87.65     16.81 o 
  11   6   2      260.86      298.37     26.37 o 
  12   6   2       57.86       68.00     15.77 o 
  13   6   2       37.81       62.31     17.06 o 
  14   6   2        1.36        6.72      9.57 o 
 -12   7   2      128.29      153.96     18.26 o 
 -11   7   2       56.82       81.05     13.47 o 
 -10   7   2       34.95       30.29      8.53 o 
  -9   7   2      198.23      199.48     15.91 o 
  -8   7   2      470.86      484.96     18.60 o 
  -7   7   2      603.68      653.14     24.67 o 
  -6   7   2      244.23      236.99     12.17 o 
  -5   7   2       16.19       15.82      4.16 o 
  -4   7   2        0.63        1.83      3.10 o 
  -3   7   2        0.00        1.18      2.46 o 
  -2   7   2       82.67       48.79     39.04 o 
  -1   7   2      555.63      546.37     12.66 o 
   0   7   2      570.75      560.91     12.76 o 
   1   7   2      721.78      683.35     15.42 o 
   2   7   2       15.76       14.92      7.03 o 
   3   7   2        0.10        2.42      1.61 o 
   4   7   2       24.88       28.56      3.93 o 
   5   7   2      619.40      667.92     13.53 o 
   6   7   2       58.57       60.92      7.45 o 
   7   7   2       74.11       71.53      8.31 o 
   8   7   2       45.54       38.59      9.31 o 
   9   7   2        0.13        3.10      6.21 o 
  10   7   2       45.95       33.87     11.89 o 
  11   7   2      118.42      101.35     19.65 o 
  12   7   2        1.16       14.74      9.83 o 
  13   7   2        6.98       17.58     12.15 o 
  14   7   2        1.87       11.38     11.63 o 
 -11   8   2        0.34        0.00      6.81 o 
 -10   8   2       69.41       85.02     18.87 o 
  -9   8   2       39.60       37.58     13.70 o 
  -8   8   2      182.31      191.58     12.53 o 
  -7   8   2      672.78      690.35     22.19 o 
  -6   8   2       70.50       80.18      9.05 o 
  -5   8   2       32.06       35.21      7.47 o 
  -4   8   2       27.50       34.72      6.66 o 
  -3   8   2        0.08        0.51      3.04 o 
  -2   8   2       12.06        8.91      4.04 o 
  -1   8   2      445.89      484.68     13.68 o 
   0   8   2     1064.95     1102.53     30.88 o 
   1   8   2       96.62      100.48      6.13 o 
   2   8   2       24.46       35.53      4.37 o 
   3   8   2      177.23      100.05     82.22 o 
   4   8   2       20.82       16.42      4.66 o 
   5   8   2        0.30        0.85      2.61 o 
   6   8   2      843.63      841.56     24.33 o 
   7   8   2       53.23       56.85      7.91 o 
   8   8   2        3.26        4.55      4.01 o 
   9   8   2       27.46       18.36      8.27 o 
  10   8   2        4.18        0.00      5.17 o 
  11   8   2      224.99      228.05     25.34 o 
  12   8   2       13.40       26.63     13.70 o 
  13   8   2        4.97       15.00     12.41 o 
 -10   9   2       16.26       29.71     10.14 o 
  -9   9   2       23.07       20.10      7.02 o 
  -8   9   2       32.91       40.11     12.55 o 
  -7   9   2      193.77      215.51     13.33 o 
  -6   9   2        3.57        6.61      5.94 o 
  -5   9   2       21.14       36.23      8.40 o 
  -4   9   2      537.07      490.35     21.28 o 
  -3   9   2      121.68       44.80     59.21 o 
  -2   9   2       11.94        9.62      4.41 o 
  -1   9   2      616.55      607.97     20.80 o 
   0   9   2       16.20       18.89      3.77 o 
   1   9   2       65.68       66.42      6.09 o 
   2   9   2        7.44       12.53      3.04 o 
   3   9   2      240.43      204.70     24.30 o 
   4   9   2       81.75       83.16      9.23 o 
   5   9   2        4.46        1.57      3.09 o 
   6   9   2      221.43      192.00     12.66 o 
   7   9   2        5.75       11.32      5.15 o 
   8   9   2        5.84        5.30      4.48 o 
   9   9   2        0.45        0.00      5.43 o 
  10   9   2        4.77       12.93      8.53 o 
  11   9   2       13.29       10.08     10.86 o 
  12   9   2       16.70       20.68     12.67 o 
  13   9   2        0.51        2.84     10.34 o 
  -9  10   2       14.76       14.08      6.89 o 
  -8  10   2       29.34       37.55      8.55 o 
  -7  10   2        3.07        3.57      4.71 o 
  -6  10   2       16.93       36.71     12.41 o 
  -5  10   2      330.68      280.44     25.98 o 
  -4  10   2        8.64        7.12      5.95 o 
  -3  10   2       73.12       71.55     10.19 o 
  -2  10   2       99.69       94.51     10.97 o 
  -1  10   2      248.88      230.39     13.88 o 
   0  10   2      137.58      150.51     11.04 o 
   1  10   2       99.43       72.65      8.61 o 
   2  10   2        2.38        0.00      3.04 o 
   3  10   2      170.24      167.60     19.00 o 
   4  10   2       16.24        7.98      8.27 o 
   5  10   2        2.65        3.17      4.09 o 
   6  10   2       48.35       60.58      9.50 o 
   7  10   2       37.69       40.01      8.36 o 
   8  10   2        2.62        2.33      5.43 o 
   9  10   2       61.27       56.36     15.25 o 
  10  10   2      133.30      131.35     22.24 o 
  11  10   2      145.63      183.06     22.75 o 
  12  10   2        0.42        0.78      9.83 o 
  -8  11   2       20.45       21.24      7.58 o 
  -7  11   2       10.03       12.21      6.20 o 
  -6  11   2        0.57        6.35      5.71 o 
  -5  11   2       40.69       39.67      9.32 o 
  -4  11   2      143.07      153.06     22.24 o 
  -3  11   2       28.74       21.55      6.95 o 
  -2  11   2        3.07        5.80      4.85 o 
  -1  11   2        7.97       11.11      5.40 o 
   0  11   2        0.27        0.52      6.72 o 
   1  11   2       55.32       53.26     13.70 o 
   2  11   2        7.04        3.76      5.17 o 
   3  11   2        3.23        0.73      3.85 o 
   4  11   2        8.77       16.74      5.59 o 
   5  11   2       34.42       36.62      7.76 o 
   6  11   2       87.89       91.87     11.78 o 
   7  11   2       20.69       23.39      7.21 o 
   8  11   2       23.27       37.23     12.41 o 
   9  11   2       19.17       24.82     11.63 o 
  10  11   2        1.28       10.60      6.98 o 
  11  11   2       57.24       62.31     17.32 o 
  -7  12   2        4.95        3.71      5.90 o 
  -6  12   2       35.50       37.03      9.69 o 
  -5  12   2       16.70       19.91      8.14 o 
  -4  12   2        0.55        3.51      5.56 o 
  -3  12   2        2.71        3.82      5.70 o 
  -2  12   2       21.97       41.11     13.70 o 
  -1  12   2        3.93        2.33      8.02 o 
   0  12   2      122.73      104.97     19.13 o 
   1  12   2        0.06        2.84      7.24 o 
   2  12   2       62.47       75.24     16.29 o 
   3  12   2       57.88       56.88     15.25 o 
   4  12   2       44.14       52.70      9.64 o 
   5  12   2      243.43      112.94    125.14 o 
   6  12   2       50.57       47.06      9.46 o 
   7  12   2       38.29       42.56      9.59 o 
   8  12   2       41.98       44.73     13.96 o 
   9  12   2       12.52       18.87      9.57 o 
  10  12   2       68.77       73.69     17.84 o 
  -5  13   2       46.69       50.96     11.48 o 
  -4  13   2       17.66       14.22     11.89 o 
  -3  13   2       21.50       20.68     12.67 o 
  -2  13   2       16.70       21.98     12.41 o 
  -1  13   2        5.31       17.32     11.38 o 
   0  13   2       71.70       69.55     16.55 o 
   1  13   2        0.30        0.00      7.76 o 
   2  13   2       62.93       76.02     17.58 o 
   3  13   2        0.56        0.00      7.76 o 
   4  13   2        4.52        8.53      9.57 o 
   5  13   2       66.03       77.48     14.48 o 
   6  13   2        0.10        0.00      4.78 o 
   7  13   2       20.19       15.25      9.83 o 
   8  13   2       23.13       22.49     11.38 o 
   9  13   2        0.98        9.31      8.53 o 
  -3  14   2        3.79       11.63     12.41 o 
  -2  14   2        0.46        0.00     10.34 o 
  -1  14   2        4.27        0.00     10.86 o 
   0  14   2        3.60       13.19     12.41 o 
   1  14   2        1.05        5.43     10.34 o 
   2  14   2       26.26       34.13     14.48 o 
   3  14   2        2.70        5.69      9.83 o 
   4  14   2       14.26       12.67     11.38 o 
   5  14   2        0.07        0.00     10.34 o 
   6  14   2        3.79       10.86     10.60 o 
  -5 -12   3        0.61        7.76     12.67 o 
  -4 -12   3       12.75        7.24     11.89 o 
  -3 -12   3        6.84        6.21     11.63 o 
  -2 -12   3        2.00        5.69     11.38 o 
  -1 -12   3       11.87       19.13     13.44 o 
   0 -12   3        0.97        4.91     10.86 o 
   1 -12   3        0.34        3.36      6.21 o 
   2 -12   3        2.43        0.26      5.17 o 
   3 -12   3        1.79        6.46      8.02 o 
   4 -12   3        0.04        0.00      6.21 o 
  -7 -11   3        7.65        0.00      6.31 o 
  -6 -11   3        4.29        8.32      7.49 o 
  -5 -11   3       12.55       11.72      7.14 o 
  -4 -11   3       13.00       12.67     11.38 o 
  -3 -11   3      113.66      116.09     21.72 o 
  -2 -11   3        1.54        0.00      6.21 o 
  -1 -11   3        5.18        9.05      9.57 o 
   0 -11   3        6.34        5.69      9.31 o 
   1 -11   3        6.14       15.00      9.05 o 
   2 -11   3        0.32        3.62      5.69 o 
   3 -11   3       16.90       25.34     10.34 o 
   4 -11   3        0.28        1.03      6.21 o 
   5 -11   3        1.51        0.00      5.69 o 
   6 -11   3        0.15        7.50      7.24 o 
  -9 -10   3        0.22        2.95      6.02 o 
  -8 -10   3       71.15       57.34     12.37 o 
  -7 -10   3       43.12       47.87     10.78 o 
  -6 -10   3        8.53        9.74      6.39 o 
  -5 -10   3      332.16      325.79     22.49 o 
  -4 -10   3      163.38      185.94     24.69 o 
  -3 -10   3        3.28        1.38      4.66 o 
  -2 -10   3      153.19      176.59     24.05 o 
  -1 -10   3        0.02        5.43      8.02 o 
   0 -10   3        1.90        0.00      6.72 o 
   1 -10   3        6.87       10.08      8.02 o 
   2 -10   3       31.88       35.68     12.15 o 
   3 -10   3       12.36       14.22      8.79 o 
   4 -10   3       26.16       18.10     10.34 o 
   5 -10   3        2.81        9.31      7.76 o 
   6 -10   3       14.30       17.41      7.89 o 
   7 -10   3        2.25       10.48      5.28 o 
   8 -10   3       17.16       11.93      7.64 o 
 -10  -9   3        5.54        0.00      5.75 o 
  -9  -9   3       42.03       61.91     11.87 o 
  -8  -9   3       12.53       22.57      8.02 o 
  -7  -9   3       87.49       85.37     13.15 o 
  -6  -9   3       68.83       69.14     11.78 o 
  -5  -9   3       14.38       19.16      6.49 o 
  -4  -9   3      102.99      118.43     13.15 o 
  -3  -9   3      130.51      119.00     12.84 o 
  -2  -9   3      286.61      293.77     16.75 o 
  -1  -9   3      163.92      161.86     19.91 o 
   0  -9   3        2.17        6.98      6.46 o 
   1  -9   3       83.39       89.98     17.06 o 
   2  -9   3      160.38      147.12     18.10 o 
   3  -9   3       16.02       19.39      9.31 o 
   4  -9   3       49.63       50.17      8.94 o 
   5  -9   3        0.04        2.38      4.60 o 
   6  -9   3        4.35        5.08      5.37 o 
   7  -9   3        4.32        7.45      6.21 o 
   8  -9   3        2.73        0.00      5.45 o 
   9  -9   3        2.87        1.24      6.02 o 
 -11  -8   3       22.55       39.39     10.87 o 
 -10  -8   3        0.49        0.17      5.26 o 
  -9  -8   3       45.56       39.69      9.50 o 
  -8  -8   3       78.74       89.39     13.61 o 
  -7  -8   3       50.06       65.54     11.61 o 
  -6  -8   3       80.03       79.68     11.74 o 
  -5  -8   3      281.16      271.67     16.82 o 
  -4  -8   3       27.28       23.70      6.85 o 
  -3  -8   3      149.55      147.22     12.00 o 
  -2  -8   3        4.05        6.88      4.40 o 
  -1  -8   3       11.27       18.88      5.66 o 
   0  -8   3      607.46      535.47     31.54 o 
   1  -8   3      115.22      110.40     17.06 o 
   2  -8   3       15.02       11.12      6.21 o 
   3  -8   3      169.49      170.94     12.33 o 
   4  -8   3      125.30      119.39     11.78 o 
   5  -8   3       10.90       12.36      5.57 o 
   6  -8   3       10.68       11.22      5.59 o 
   7  -8   3        5.68        8.49      5.34 o 
   8  -8   3       22.73       27.79      8.17 o 
   9  -8   3        1.79        6.26      5.66 o 
  10  -8   3       34.13       26.41      7.32 o 
 -11  -7   3       12.72       17.14     10.21 o 
 -10  -7   3        1.01        6.14      5.31 o 
  -9  -7   3       32.32       44.15     10.05 o 
  -8  -7   3       22.37       50.34     10.08 o 
  -7  -7   3      491.66      500.99     23.40 o 
  -6  -7   3       93.00       75.26     10.88 o 
  -5  -7   3      206.86      242.64     17.58 o 
  -4  -7   3      111.09      106.42     11.32 o 
  -3  -7   3       34.67       37.88      7.36 o 
  -2  -7   3      453.64      374.36     16.97 o 
  -1  -7   3      195.87      205.63     12.44 o 
   0  -7   3        5.18        4.55      3.35 o 
   1  -7   3        0.20        4.70      3.62 o 
   2  -7   3      255.62      256.35     13.29 o 
   3  -7   3      214.23      200.24     12.50 o 
   4  -7   3      141.44      142.92     11.30 o 
   5  -7   3       87.92       23.93     42.92 o 
   6  -7   3        6.48       10.25      5.26 o 
   7  -7   3        0.90        4.03      4.48 o 
   8  -7   3        3.20        4.29      4.91 o 
   9  -7   3       12.39       13.55      6.55 o 
  10  -7   3       70.07       75.90     10.54 o 
  11  -7   3        2.73        9.57     11.38 o 
 -12  -6   3        2.88        0.00      7.21 o 
 -11  -6   3       47.19       55.68     11.80 o 
 -10  -6   3       10.15       17.11      7.02 o 
  -9  -6   3       11.67       16.82      6.73 o 
  -8  -6   3       29.42       30.28     14.61 o 
  -7  -6   3       38.79       43.91      8.54 o 
  -6  -6   3       39.85       30.30      7.10 o 
  -5  -6   3       13.45       18.98      5.77 o 
  -4  -6   3        5.92        3.37      3.62 o 
  -3  -6   3       32.86       37.80      7.04 o 
  -2  -6   3      535.96      482.67     18.21 o 
  -1  -6   3     1522.00     1488.99     91.79 o 
   0  -6   3       75.01       83.23      6.03 o 
   1  -6   3       63.29       66.12      6.74 o 
   2  -6   3      383.25      357.94     14.87 o 
   3  -6   3       66.31       67.97      8.20 o 
   4  -6   3      334.69      320.20     15.41 o 
   5  -6   3      189.90      173.43     12.16 o 
   6  -6   3       24.13       33.33      7.31 o 
   7  -6   3       11.08       11.18      5.21 o 
   8  -6   3       23.08       39.03      7.95 o 
   9  -6   3       59.76       82.22     17.84 o 
  10  -6   3        4.59        0.11      3.94 o 
  11  -6   3       39.86       42.14     14.74 o 
  12  -6   3        2.72       11.38     11.63 o 
 -12  -5   3       34.51       18.54     20.56 o 
 -11  -5   3        4.89        1.55      6.00 o 
 -10  -5   3        3.48        6.22      5.70 o 
  -9  -5   3       24.23       42.75      9.07 o 
  -8  -5   3       11.04        6.71      4.74 o 
  -7  -5   3      158.83      170.91     21.85 o 
  -6  -5   3      125.33      139.72     12.54 o 
  -5  -5   3       22.96       21.55      5.63 o 
  -4  -5   3        0.00        2.45      3.09 o 
  -3  -5   3       25.20       32.21      6.00 o 
  -2  -5   3     1968.78     2005.82     34.44 o 
  -1  -5   3     4283.17     4350.84     32.86 o 
   0  -5   3     1487.26     1368.69     23.58 o 
   1  -5   3      222.28      184.45      9.56 o 
   2  -5   3       35.21       28.49      5.15 o 
   3  -5   3       21.89       21.00      4.84 o 
   4  -5   3      962.14      368.23    466.95 o 
   5  -5   3       55.58       64.81      8.32 o 
   6  -5   3       56.89       54.27      8.28 o 
   7  -5   3      107.56      120.00     11.08 o 
   8  -5   3      102.40      100.23     11.58 o 
   9  -5   3      312.25      337.32     14.92 o 
  10  -5   3        0.22        1.23      4.27 o 
  11  -5   3       81.29      115.57     22.24 o 
  12  -5   3        2.58        2.07     10.86 o 
 -13  -4   3        1.00        7.76     11.89 o 
 -12  -4   3        2.92       10.02      6.77 o 
 -11  -4   3       11.41       14.37      6.92 o 
 -10  -4   3      177.31      188.15     15.17 o 
  -9  -4   3       19.94       16.62      6.76 o 
  -8  -4   3        0.24        0.90      4.39 o 
  -7  -4   3       12.62       17.67      5.66 o 
  -6  -4   3      198.10      184.42     15.90 o 
  -5  -4   3       62.86       88.21      9.32 o 
  -4  -4   3      534.00      530.40     18.46 o 
  -3  -4   3       26.13       23.21      4.93 o 
  -2  -4   3      427.39      490.67      9.27 o 
  -1  -4   3      404.92      406.43      9.49 o 
   0  -4   3        3.20        4.12      2.10 o 
   1  -4   3        2.83        2.63      1.91 o 
   2  -4   3     3092.18     3215.69     38.31 o 
   3  -4   3     1153.28     1108.45     30.51 o 
   4  -4   3      129.40      136.55      9.05 o 
   5  -4   3     1900.02     2000.94     35.15 o 
   6  -4   3        7.00       11.21      4.27 o 
   7  -4   3      272.14      288.32     15.08 o 
   8  -4   3      125.78      137.38     10.93 o 
   9  -4   3        4.98        7.90      3.77 o 
  10  -4   3      204.94      192.30     11.48 o 
  11  -4   3        8.85       14.48      8.79 o 
  12  -4   3       34.13       34.39     11.89 o 
  13  -4   3       13.87       17.84      9.05 o 
 -13  -3   3        2.93        7.99      7.62 o 
 -12  -3   3       33.15       17.17     26.89 o 
 -11  -3   3        1.28        3.12      5.34 o 
 -10  -3   3       92.76       99.24     12.43 o 
  -9  -3   3        1.56        3.48      4.66 o 
  -8  -3   3       56.06       62.49      9.70 o 
  -7  -3   3       21.93       27.92      6.44 o 
  -6  -3   3      602.02      545.89     49.51 o 
  -5  -3   3      930.35      889.99     14.98 o 
  -4  -3   3       28.72       33.52      5.74 o 
  -3  -3   3      673.31      635.76     13.23 o 
  -2  -3   3      202.52      217.80      9.90 o 
  -1  -3   3      394.73      409.12     11.60 o 
   0  -3   3     1905.64     2082.05     25.25 o 
   1  -3   3       95.68       98.04      9.44 o 
   2  -3   3      772.10      764.27     17.44 o 
   3  -3   3        0.78        1.77      1.94 o 
   4  -3   3     1525.51     1589.79     34.52 o 
   5  -3   3     1071.79     1073.00     27.67 o 
   6  -3   3      144.24      155.70     10.09 o 
   7  -3   3      151.99      150.10     10.48 o 
   8  -3   3      174.91      150.84      8.84 o 
   9  -3   3       15.93       14.52      4.05 o 
  10  -3   3      170.12      189.50     24.69 o 
  11  -3   3       29.60       26.11     10.86 o 
  12  -3   3        0.10        9.05      6.72 o 
  13  -3   3        2.92        9.05      6.72 o 
 -13  -2   3        0.50        3.54      6.73 o 
 -12  -2   3        6.12        4.49      5.77 o 
 -11  -2   3       50.45       44.02      9.61 o 
 -10  -2   3       70.19       80.02     11.42 o 
  -9  -2   3        1.47        6.44      4.60 o 
  -8  -2   3      113.09      100.30      7.65 o 
  -7  -2   3       96.49      111.52      7.42 o 
  -6  -2   3      501.58      506.14     13.15 o 
  -5  -2   3       34.08       42.07      4.33 o 
  -4  -2   3        0.02        3.59      1.54 o 
  -3  -2   3      179.50      162.62      5.84 o 
  -2  -2   3     2070.53     2187.81     56.90 o 
  -1  -2   3     1033.10     1025.18     38.65 o 
   0  -2   3    11237.26    11527.22    176.59 o 
   1  -2   3     4644.93     4875.19     38.52 o 
   2  -2   3      700.37      737.66     22.24 o 
   3  -2   3     1863.29     1843.95     26.18 o 
   4  -2   3       22.86       27.20      4.39 o 
   5  -2   3        1.60        1.31      2.28 o 
   6  -2   3       21.44       14.85      2.75 o 
   7  -2   3       21.82       33.61      9.05 o 
   8  -2   3       18.03       20.88      4.05 o 
   9  -2   3       63.40       55.75      6.36 o 
  10  -2   3       39.65       32.32     10.34 o 
  11  -2   3        9.53       12.67      8.53 o 
  12  -2   3      183.25      190.04     22.24 o 
  13  -2   3        2.92       10.60      8.02 o 
  14  -2   3       60.67       64.38     17.32 o 
 -13  -1   3       22.67       22.63     17.32 o 
 -12  -1   3        8.50        4.78      4.78 o 
 -11  -1   3       28.97       36.33      8.78 o 
 -10  -1   3        0.01        0.00      4.34 o 
  -9  -1   3      185.36      158.06      9.46 o 
  -8  -1   3       21.55       21.16      4.52 o 
  -7  -1   3       16.64       24.79      4.33 o 
  -6  -1   3       55.10       48.06      5.19 o 
  -5  -1   3      189.51      199.98      7.97 o 
  -4  -1   3      855.47      860.90     14.91 o 
  -3  -1   3      313.75      353.78     12.96 o 
  -2  -1   3      664.68      638.87     12.76 o 
  -1  -1   3      209.23      231.75      7.39 o 
   0  -1   3     1170.90     1126.72     23.79 o 
   1  -1   3     5368.36     5622.87     66.97 o 
   2  -1   3       12.36       12.21      2.46 o 
   3  -1   3     1580.16     1518.44     21.34 o 
   4  -1   3     1424.66     1478.65     33.22 o 
   5  -1   3        2.13        5.17      2.38 o 
   6  -1   3        8.93        6.77      2.43 o 
   7  -1   3      128.05      141.21      5.73 o 
   8  -1   3      443.38      461.27     21.94 o 
   9  -1   3       64.79       72.93      8.50 o 
  10  -1   3        0.73        8.02      6.72 o 
  11  -1   3      146.32      135.22     19.91 o 
  12  -1   3       86.99       83.77     18.10 o 
  13  -1   3       64.42       73.69     16.55 o 
  14  -1   3       32.47       32.84     11.89 o 
 -13   0   3        0.50        0.00      7.76 o 
 -12   0   3        9.29       27.15     11.38 o 
 -11   0   3       64.14       65.59      8.51 o 
 -10   0   3       46.70       40.96      6.61 o 
  -9   0   3       12.13        8.13      5.03 o 
  -8   0   3      134.17      104.99     29.49 o 
  -7   0   3      537.20      501.39     14.50 o 
  -6   0   3        6.33        4.99      2.51 o 
  -5   0   3      916.27     1054.88     34.19 o 
  -4   0   3       22.84       26.83      3.59 o 
  -3   0   3       21.65       18.32      3.23 o 
  -2   0   3        0.59        0.91      1.36 o 
  -1   0   3     3800.75     3953.42     30.89 o 
   0   0   3     2893.02     2954.77    115.19 o 
   1   0   3      157.62      122.39     20.17 o 
   2   0   3     9616.68     9750.34     48.39 o 
   3   0   3      231.42      252.30      7.46 o 
   4   0   3       13.00       18.79      3.23 o 
   5   0   3      225.89      236.06     15.25 o 
   6   0   3       10.96       10.90      2.03 o 
   7   0   3      200.90      186.39      7.49 o 
   8   0   3      184.79      173.04      9.00 o 
   9   0   3        0.01        0.85      2.34 o 
  10   0   3       88.63       66.45     13.96 o 
  11   0   3      152.47      158.24     18.62 o 
  12   0   3       24.18       14.22      9.57 o 
  13   0   3        0.03        0.00      6.21 o 
  14   0   3        0.81        0.00      6.21 o 
 -13   1   3       23.48       18.10     11.63 o 
 -12   1   3        1.67        8.85      5.77 o 
 -11   1   3        0.11        0.97      4.15 o 
 -10   1   3      246.90      222.94     16.03 o 
  -9   1   3        4.90       17.32      8.02 o 
  -8   1   3      337.48      363.48     23.01 o 
  -7   1   3      155.04      157.74     10.40 o 
  -6   1   3        1.91        2.64      2.72 o 
  -5   1   3       52.09       58.70      8.92 o 
  -4   1   3      875.80      904.89     37.36 o 
  -3   1   3     1118.89     1051.84     29.48 o 
  -2   1   3      303.15      328.31     13.83 o 
  -1   1   3      815.37      837.73     15.25 o 
   0   1   3      929.41      972.31     14.15 o 
   1   1   3      449.14      458.71     17.32 o 
   2   1   3      590.20      681.68     14.48 o 
   3   1   3      577.95      610.29      9.13 o 
   4   1   3       14.72       15.50      1.46 o 
   5   1   3       24.42       32.07      3.24 o 
   6   1   3       77.83       90.59      4.74 o 
   7   1   3       53.61       55.52      4.45 o 
   8   1   3      133.14      121.23      6.57 o 
   9   1   3        0.95        1.94      2.33 o 
  10   1   3      207.46      220.42     13.43 o 
  11   1   3      271.15      286.08     15.99 o 
  12   1   3      324.62      290.62     25.08 o 
  13   1   3        2.15        0.00      6.46 o 
  14   1   3        3.42       18.10      9.05 o 
  15   1   3       63.93       66.71     16.55 o 
 -13   2   3       43.99       50.60     10.68 o 
 -12   2   3        2.62        0.00      5.34 o 
 -11   2   3      150.40      165.24     20.04 o 
 -10   2   3       26.15       22.02      6.95 o 
  -9   2   3        1.97        3.32      3.63 o 
  -8   2   3       15.77       23.66      6.21 o 
  -7   2   3       56.23       59.45     11.25 o 
  -6   2   3      560.71      599.02     38.91 o 
  -5   2   3       11.88       15.48      3.88 o 
  -4   2   3      528.65      485.21     14.80 o 
  -3   2   3      152.47      150.89     10.99 o 
  -2   2   3       62.53       70.68      4.93 o 
  -1   2   3       23.55       27.17      3.29 o 
   0   2   3     8375.18     8301.32     85.71 o 
   1   2   3     1930.25     1930.98     35.68 o 
   2   2   3     6606.71     6844.18    101.22 o 
   3   2   3       80.07       64.90      6.21 o 
   4   2   3      295.45      257.26     13.44 o 
   5   2   3       17.25       30.24      2.78 o 
   6   2   3       42.56       37.05      8.15 o 
   7   2   3        7.56        8.00      2.28 o 
   8   2   3      117.28      131.04      6.73 o 
   9   2   3      803.57      737.79     22.28 o 
  10   2   3     1288.95     1166.76     29.69 o 
  11   2   3      260.99      233.16     14.62 o 
  12   2   3        1.53        2.72      4.84 o 
  13   2   3       63.31       89.20     17.84 o 
  14   2   3        0.01        4.14      7.50 o 
 -13   3   3        2.19        0.00      5.50 o 
 -12   3   3        3.51        7.19      9.70 o 
 -11   3   3       18.54       18.10      6.92 o 
 -10   3   3        8.03        8.67      6.59 o 
  -9   3   3      374.03      385.90     21.98 o 
  -8   3   3      113.24      107.76     11.13 o 
  -7   3   3        6.20        4.90      3.46 o 
  -6   3   3       31.40       15.52      5.56 o 
  -5   3   3      317.31      321.33     13.71 o 
  -4   3   3      888.19      830.80     20.29 o 
  -3   3   3      994.51      963.63     51.97 o 
  -2   3   3       67.43       58.67      4.84 o 
  -1   3   3     3052.11     3186.13     39.44 o 
   0   3   3      529.78      509.54      9.20 o 
   1   3   3     4995.00     5018.90     26.64 o 
   2   3   3     1712.13     1816.46     35.42 o 
   3   3   3     1475.17     1609.76     15.85 o 
   4   3   3        0.38        1.15      0.73 o 
   5   3   3      288.41      303.56      7.02 o 
   6   3   3      462.93      494.69     22.81 o 
   7   3   3       26.27       29.83      3.51 o 
   8   3   3      926.31      965.16     33.94 o 
   9   3   3      339.46      280.79     19.65 o 
  10   3   3      437.63      414.98     25.34 o 
  11   3   3        0.02        0.99      3.93 o 
  12   3   3      146.68      160.90     12.86 o 
  13   3   3       98.23      108.21     13.07 o 
 -13   4   3        0.06        0.00      6.17 o 
 -12   4   3       25.59       23.05      7.98 o 
 -11   4   3        6.45        2.44      5.09 o 
 -10   4   3        0.11        0.00      4.22 o 
  -9   4   3        6.17        6.34      4.91 o 
  -8   4   3     1248.37     1212.90     32.54 o 
  -7   4   3        7.83       19.32      5.48 o 
  -6   4   3       28.34       26.05      5.56 o 
  -5   4   3       20.71       23.63      5.11 o 
  -4   4   3        6.89       12.15      3.66 o 
  -3   4   3      121.87      110.36      6.07 o 
  -2   4   3     3846.03     4027.86     40.62 o 
  -1   4   3      379.68      411.80      9.95 o 
   0   4   3     1599.36      719.16    804.75 o 
   1   4   3      142.75      135.22      8.53 o 
   2   4   3     1506.12     1675.44     32.32 o 
   3   4   3       35.36       32.41      2.97 o 
   4   4   3      661.97      611.62     11.71 o 
   5   4   3        0.02        2.13      1.30 o 
   6   4   3      714.03      701.00     19.09 o 
   7   4   3       21.27       21.19      3.20 o 
   8   4   3       86.13       74.34      5.52 o 
   9   4   3       16.58       12.39      4.66 o 
  10   4   3       88.33       75.75      9.68 o 
  11   4   3        2.68        4.34      4.48 o 
  12   4   3        8.03        6.99      5.26 o 
  13   4   3        1.10        5.69      6.72 o 
  14   4   3       13.74        5.95      8.79 o 
 -12   5   3       23.42       36.20      9.28 o 
 -11   5   3      152.50      157.24     16.63 o 
 -10   5   3      115.93      152.14     15.43 o 
  -9   5   3      389.03      378.40     20.10 o 
  -8   5   3      688.39      681.80     25.32 o 
  -7   5   3       68.01       84.89     10.40 o 
  -6   5   3        2.93        3.74      3.40 o 
  -5   5   3      286.14      298.03     11.68 o 
  -4   5   3      258.94      258.56     10.34 o 
  -3   5   3      833.94      892.82     17.86 o 
  -2   5   3      327.58      360.05     10.70 o 
  -1   5   3      148.10      153.20     10.47 o 
   0   5   3      751.80      570.21    128.11 o 
   1   5   3      703.41      694.68     15.17 o 
   2   5   3        4.72        9.33      2.36 o 
   3   5   3       25.98       24.57      3.29 o 
   4   5   3      375.34      373.50      9.08 o 
   5   5   3      400.82      418.13     10.00 o 
   6   5   3       77.57       80.00      7.34 o 
   7   5   3      676.31      665.11     26.84 o 
   8   5   3        8.02        6.05      3.85 o 
   9   5   3      427.49      363.72     16.05 o 
  10   5   3       44.68       39.24      7.57 o 
  11   5   3       24.80       32.58     10.86 o 
  12   5   3       12.50        3.62      6.72 o 
  13   5   3       23.27       31.54     12.67 o 
  14   5   3        3.30        4.65      9.31 o 
 -12   6   3       32.74       41.98     10.68 o 
 -11   6   3        9.57       11.71      6.60 o 
 -10   6   3       72.71       87.92     12.92 o 
  -9   6   3       44.20       44.96      9.40 o 
  -8   6   3       49.09       62.91     10.19 o 
  -7   6   3       17.19       18.82     12.15 o 
  -6   6   3       54.84       62.31      7.36 o 
  -5   6   3      318.98      306.50     13.37 o 
  -4   6   3      806.24      736.19     18.16 o 
  -3   6   3      813.72      831.21     28.71 o 
  -2   6   3      641.91      615.81     18.27 o 
  -1   6   3      251.64      223.66     10.60 o 
   0   6   3      819.27      684.17    136.39 o 
   1   6   3     4184.04     4241.07     56.11 o 
   2   6   3      110.38       98.15      6.22 o 
   3   6   3      687.65      740.55     25.95 o 
   4   6   3      935.19      972.39     29.61 o 
   5   6   3      170.25      170.49      7.83 o 
   6   6   3       15.76       17.38      3.17 o 
   7   6   3      114.82      110.17      6.25 o 
   8   6   3      200.00      190.28     11.17 o 
   9   6   3       34.08       40.33     11.38 o 
  10   6   3       17.71       16.03      9.31 o 
  11   6   3       51.47       69.29     16.03 o 
  12   6   3       89.32      103.16     19.39 o 
  13   6   3       13.09       21.98     10.34 o 
  14   6   3        4.84        0.00      9.83 o 
 -11   7   3        8.02        5.93      6.31 o 
 -10   7   3       17.62       19.79      7.08 o 
  -9   7   3       42.94       41.88      9.50 o 
  -8   7   3       72.24       83.61     12.05 o 
  -7   7   3       26.89       25.59      6.00 o 
  -6   7   3       50.29       42.11      6.50 o 
  -5   7   3      157.75      151.02     11.46 o 
  -4   7   3       22.96       26.00      4.55 o 
  -3   7   3       36.05       43.95      7.12 o 
  -2   7   3      293.44      278.83     13.35 o 
  -1   7   3     2707.70     2709.91     56.11 o 
   0   7   3      890.24      871.30     20.89 o 
   1   7   3     1316.97     1202.54     31.80 o 
   2   7   3       27.69       30.11      3.84 o 
   3   7   3      101.45      125.17      6.24 o 
   4   7   3      130.95      130.19      6.34 o 
   5   7   3      441.17      478.92     12.03 o 
   6   7   3      168.54      169.15     12.38 o 
   7   7   3      161.93      144.43     10.99 o 
   8   7   3       10.84       10.60      7.24 o 
   9   7   3        3.99       13.19      7.76 o 
  10   7   3      335.24      316.47     26.63 o 
  11   7   3       36.34       55.33     14.74 o 
  12   7   3       18.74       28.70     12.41 o 
  13   7   3        1.05        8.79     10.08 o 
  14   7   3        0.58        0.26      9.05 o 
 -11   8   3        2.48        4.45      5.75 o 
 -10   8   3        7.08       22.87      8.10 o 
  -9   8   3       13.42       13.20      7.21 o 
  -8   8   3       14.19       11.28      6.44 o 
  -7   8   3       73.30       70.94      9.20 o 
  -6   8   3        2.74        5.95      3.90 o 
  -5   8   3        0.33        0.00      2.23 o 
  -4   8   3      279.23      273.29     21.46 o 
  -3   8   3        3.45        6.02      3.83 o 
  -2   8   3       61.03       61.39      8.13 o 
  -1   8   3      185.72      201.73     11.58 o 
   0   8   3     2069.49     1987.59     33.70 o 
   1   8   3      430.94      397.36     11.71 o 
   2   8   3       45.28       42.67     13.28 o 
   3   8   3      219.75      206.80      9.62 o 
   4   8   3      155.05      152.03      7.29 o 
   5   8   3      139.80      148.25      7.22 o 
   6   8   3      196.47      212.83     16.42 o 
   7   8   3       53.60       62.80      8.27 o 
   8   8   3        2.01        4.65      5.69 o 
   9   8   3       20.49       13.19      7.76 o 
  10   8   3      115.15      131.86     20.68 o 
  11   8   3        4.71       15.77     10.60 o 
  12   8   3       10.17       18.36     10.86 o 
  13   8   3        1.05        0.00      8.27 o 
 -10   9   3        3.17        1.21      6.94 o 
  -9   9   3       10.89        8.85      7.76 o 
  -8   9   3       62.15       61.37      9.49 o 
  -7   9   3      204.71      192.90     12.78 o 
  -6   9   3      314.25      309.21     15.32 o 
  -5   9   3      146.51      131.22     11.04 o 
  -4   9   3        0.00        0.00      3.72 o 
  -3   9   3        2.21        1.33      3.46 o 
  -2   9   3       31.89        7.95     15.90 o 
  -1   9   3      378.90      383.28     15.50 o 
   0   9   3       93.46       88.01      6.69 o 
   1   9   3        0.54        3.12      2.38 o 
   2   9   3       21.91       21.54      3.88 o 
   3   9   3       10.46        5.81      3.56 o 
   4   9   3      119.17       97.03      9.46 o 
   5   9   3      341.27      313.42     15.20 o 
   6   9   3       41.50       37.44     12.41 o 
   7   9   3       15.97       23.69      5.96 o 
   8   9   3        5.15        7.24      5.69 o 
   9   9   3       45.42       37.23     11.89 o 
  10   9   3        2.31        0.00      6.72 o 
  11   9   3        8.36       15.51     10.08 o 
  12   9   3       12.80       11.63     11.63 o 
  13   9   3        2.87        0.00      9.57 o 
  -9  10   3       28.13       25.99      9.86 o 
  -8  10   3        2.54        7.52      5.77 o 
  -7  10   3      172.74      172.78     14.23 o 
  -6  10   3      285.65      320.93     16.28 o 
  -5  10   3       55.40       79.63     17.06 o 
  -4  10   3        0.73        6.71      4.78 o 
  -3  10   3      123.98      132.24     20.30 o 
  -2  10   3       34.24       44.61      8.28 o 
  -1  10   3       15.17       19.86      5.66 o 
   0  10   3      191.24      192.08     12.33 o 
   1  10   3       56.63       53.89      6.06 o 
   2  10   3        4.05        6.86      4.10 o 
   3  10   3        7.17        3.18      5.17 o 
   4  10   3       77.85       79.65      9.50 o 
   5  10   3       28.98       30.94      7.02 o 
   6  10   3      150.29      153.05     11.97 o 
   7  10   3       34.99       46.79      8.22 o 
   8  10   3        0.46        2.33      6.21 o 
   9  10   3       60.59       52.75     14.74 o 
  10  10   3       32.85       51.45     14.48 o 
  11  10   3        0.78        0.78      6.21 o 
  12  10   3       42.13       36.46     15.51 o 
  -8  11   3       42.35       50.02     10.20 o 
  -7  11   3        1.03        0.00      4.62 o 
  -6  11   3        7.37        8.22      5.08 o 
  -5  11   3        0.12        0.00      5.43 o 
  -4  11   3        6.89        6.34      5.45 o 
  -3  11   3      141.51      118.71     13.18 o 
  -2  11   3       49.96       45.99      8.68 o 
  -1  11   3       36.03       41.65      8.20 o 
   0  11   3       13.95       12.50      5.37 o 
   1  11   3      402.30      381.63     26.89 o 
   2  11   3       18.01       19.15      5.92 o 
   3  11   3        6.98       10.94      4.84 o 
   4  11   3       18.67       19.64      5.84 o 
   5  11   3        1.26        0.81      3.91 o 
   6  11   3        0.19        3.28      4.53 o 
   7  11   3        2.11        0.00      5.17 o 
   8  11   3       13.32        6.46      7.24 o 
   9  11   3        1.98        6.72      7.24 o 
  10  11   3        1.00       12.93      8.02 o 
  11  11   3      142.82      150.22     24.56 o 
  -7  12   3        0.07        0.00      5.43 o 
  -6  12   3        3.10        0.00      4.72 o 
  -5  12   3        0.05        3.18      6.33 o 
  -4  12   3       13.46       15.32      8.92 o 
  -3  12   3        1.84        4.08      5.65 o 
  -2  12   3        1.58        7.82      5.59 o 
  -1  12   3        1.83       11.38      9.05 o 
   0  12   3        5.24       18.10      9.05 o 
   1  12   3       74.05       71.36     16.03 o 
   2  12   3        8.59       16.55      9.83 o 
   3  12   3        3.01        1.43      4.16 o 
   4  12   3       46.75       26.06     26.76 o 
   5  12   3       48.72       60.34     10.27 o 
   6  12   3       35.93       28.57      7.95 o 
   7  12   3      108.52      121.26     20.68 o 
   8  12   3        7.52       13.70      8.53 o 
   9  12   3       24.07       42.40     13.70 o 
  10  12   3        0.11       12.67      7.76 o 
  -6  13   3        1.24        2.61      5.54 o 
  -5  13   3        0.63        0.73      6.95 o 
  -4  13   3       33.37       42.76     10.60 o 
  -3  13   3       22.41       36.71     13.96 o 
  -2  13   3       12.03       23.27     12.41 o 
  -1  13   3       15.65       11.12      9.83 o 
   0  13   3       50.72       48.87     14.74 o 
   1  13   3       10.04       15.51      9.57 o 
   2  13   3       11.58        9.05      9.31 o 
   3  13   3       19.69       21.20     10.86 o 
   4  13   3       35.94       32.61     14.35 o 
   5  13   3        3.67        5.23      6.07 o 
   6  13   3       30.97       32.18      8.68 o 
   7  13   3       27.03       36.71     12.67 o 
   8  13   3        0.00        0.00      6.72 o 
   9  13   3        3.49        5.17      6.72 o 
  -4  14   3        0.11        2.33     10.60 o 
  -3  14   3        1.65        9.31     12.41 o 
  -2  14   3        3.44        2.07     10.34 o 
  -1  14   3        1.89        0.26     10.08 o 
   0  14   3       31.86       28.18     14.22 o 
   1  14   3       12.59       21.98     13.44 o 
   2  14   3       10.79       13.19     10.86 o 
   3  14   3        0.40        0.00      8.53 o 
   4  14   3       52.38       69.29     17.58 o 
   5  14   3        6.91        3.62      8.53 o 
   6  14   3       55.23       66.97     16.55 o 
   7  14   3        0.00        0.00      6.72 o 
   0  15   3        3.75        7.24     12.67 o 
   1  15   3       10.66       32.58     15.77 o 
   2  15   3        3.08        0.00     10.86 o 
   3  15   3        2.20        7.76     11.89 o 
   4  15   3       23.44       27.41     14.74 o 
  -2 -12   4        0.01        0.00     11.12 o 
  -1 -12   4        0.92        0.26      9.83 o 
   0 -12   4        0.09        2.84      7.24 o 
   1 -12   4        1.23        4.40      8.02 o 
  -6 -11   4        2.45        5.33      6.79 o 
  -5 -11   4        0.00        5.82      6.52 o 
  -4 -11   4       24.07       35.16     15.77 o 
  -3 -11   4        0.06        0.00      8.79 o 
  -2 -11   4        0.15        9.05     11.12 o 
  -1 -11   4       27.53       11.63     11.38 o 
   0 -11   4        0.31        0.00      5.43 o 
   1 -11   4        2.75       11.63      6.98 o 
   2 -11   4       10.03       16.29      9.83 o 
   3 -11   4        3.08       10.08      8.02 o 
   4 -11   4       28.64       44.73     13.96 o 
   5 -11   4        5.67       17.58      9.05 o 
  -8 -10   4       23.69       30.68      9.14 o 
  -7 -10   4       33.25       20.86     11.63 o 
  -6 -10   4       24.34       18.71      7.86 o 
  -5 -10   4        0.97        2.68      6.07 o 
  -4 -10   4       34.79       43.30      9.88 o 
  -3 -10   4       10.98       27.67     12.41 o 
  -2 -10   4       13.91       20.94     11.38 o 
  -1 -10   4       17.58       27.67     12.15 o 
   0 -10   4       29.54       42.92     13.70 o 
   1 -10   4        1.46        1.29      5.69 o 
   2 -10   4        4.82       16.03      8.79 o 
   3 -10   4        1.50        0.00      5.69 o 
   4 -10   4        0.05        2.07      6.72 o 
   5 -10   4        0.11        6.21      6.98 o 
   6 -10   4        2.51        1.29      6.46 o 
   7 -10   4        1.23        7.24      7.50 o 
  -9  -9   4       18.15       19.93      8.61 o 
  -8  -9   4        0.01        0.55      5.31 o 
  -7  -9   4      121.75       99.20     14.36 o 
  -6  -9   4       80.44       98.61     13.80 o 
  -5  -9   4        1.29        9.74      8.53 o 
  -4  -9   4        2.75        4.69     11.25 o 
  -3  -9   4       84.85      101.97     12.61 o 
  -2  -9   4      485.98      436.18     32.32 o 
  -1  -9   4        2.15        4.40      6.46 o 
   0  -9   4       21.28       31.80     11.38 o 
   1  -9   4       30.33       48.09     13.44 o 
   2  -9   4      108.87       97.73     18.36 o 
   3  -9   4       50.45       74.46     17.06 o 
   4  -9   4      120.03      134.97     21.20 o 
   5  -9   4        0.10        0.00      5.69 o 
   6  -9   4        4.38       13.96      6.40 o 
   7  -9   4       12.63       12.38      5.88 o 
   8  -9   4        1.23        0.00      4.91 o 
 -10  -8   4       16.67       23.24      8.36 o 
  -9  -8   4        7.07        8.92     10.08 o 
  -8  -8   4       16.16       12.82      6.88 o 
  -7  -8   4       12.17       16.69      7.21 o 
  -6  -8   4        0.38        7.22      5.77 o 
  -5  -8   4       24.49       53.76      9.98 o 
  -4  -8   4       17.45       14.61      6.40 o 
  -3  -8   4      249.25      241.73     15.62 o 
  -2  -8   4      358.19      325.58     17.66 o 
  -1  -8   4        4.37        8.79      6.98 o 
   0  -8   4       43.19       45.51     12.41 o 
   1  -8   4        0.71        2.84      5.17 o 
   2  -8   4        5.14       10.34      7.50 o 
   3  -8   4      154.72      146.60     20.17 o 
   4  -8   4       45.40       53.23     16.03 o 
   5  -8   4       21.85       20.19      6.57 o 
   6  -8   4       87.30       66.21     10.67 o 
   7  -8   4        9.41       11.48      6.12 o 
   8  -8   4       61.88       85.42     12.97 o 
   9  -8   4        6.12        9.21      6.77 o 
  10  -8   4        1.14        0.00      9.83 o 
 -11  -7   4        0.02        7.45      8.50 o 
 -10  -7   4        0.86        2.44      5.58 o 
  -9  -7   4        9.94       16.58      7.11 o 
  -8  -7   4      218.59      249.31     18.17 o 
  -7  -7   4      345.41      329.60     20.00 o 
  -6  -7   4       40.86       40.98      9.09 o 
  -5  -7   4       70.23       55.99      9.83 o 
  -4  -7   4       73.01       87.43     11.32 o 
  -3  -7   4      126.91      119.53     12.03 o 
  -2  -7   4      104.16       95.25     10.64 o 
  -1  -7   4        9.71        6.46      5.43 o 
   0  -7   4        4.41        4.65      5.43 o 
   1  -7   4        2.56        0.52      4.14 o 
   2  -7   4      141.70      123.21     10.25 o 
   3  -7   4       40.51       36.73      6.90 o 
   4  -7   4       24.02       24.52      8.02 o 
   5  -7   4       48.59       47.33      8.77 o 
   6  -7   4      222.76      220.22     27.92 o 
   7  -7   4        0.02        5.04      4.75 o 
   8  -7   4       26.40       38.58      9.14 o 
   9  -7   4        2.13        3.96      6.02 o 
  10  -7   4        0.23        0.00      9.57 o 
  11  -7   4        9.49        4.14      9.57 o 
 -11  -6   4       22.03       32.68     10.32 o 
 -10  -6   4       74.09       79.66     13.47 o 
  -9  -6   4        1.47        1.59      5.43 o 
  -8  -6   4       47.34       60.86     10.95 o 
  -7  -6   4       28.46       21.78      7.07 o 
  -6  -6   4      208.10      219.69     23.40 o 
  -5  -6   4       12.48       11.09      5.22 o 
  -4  -6   4      129.83      132.01     11.82 o 
  -3  -6   4       44.61       44.04      7.95 o 
  -2  -6   4       78.54       82.78      9.60 o 
  -1  -6   4      100.21      109.37     15.51 o 
   0  -6   4      708.49      697.58     33.09 o 
   1  -6   4        7.41        3.58      2.91 o 
   2  -6   4       83.94       70.35      8.13 o 
   3  -6   4      172.77      154.84     15.77 o 
   4  -6   4      274.24      221.05     13.29 o 
   5  -6   4     1564.85      614.60    734.30 o 
   6  -6   4      258.07      268.88     15.78 o 
   7  -6   4       12.94       11.22      5.37 o 
   8  -6   4        0.85        0.00      4.29 o 
   9  -6   4        0.85        5.21      5.40 o 
  10  -6   4       27.00       27.67     12.41 o 
  11  -6   4        0.15        0.00      9.05 o 
 -12  -5   4        0.12        0.00      9.83 o 
 -11  -5   4        1.00        0.00      5.77 o 
 -10  -5   4        5.32       10.30      7.29 o 
  -9  -5   4        1.99        3.25      6.08 o 
  -8  -5   4        5.56        2.75      4.90 o 
  -7  -5   4      178.28      159.21     13.88 o 
  -6  -5   4      191.12      211.89     14.35 o 
  -5  -5   4       63.27       77.73     10.05 o 
  -4  -5   4       15.84       28.47      6.73 o 
  -3  -5   4       13.06       16.59      5.11 o 
  -2  -5   4      193.73      172.03     11.15 o 
  -1  -5   4      861.43      837.38     27.79 o 
   0  -5   4        9.49        7.98      3.29 o 
   1  -5   4        0.10        0.00      2.71 o 
   2  -5   4      117.91      134.31      9.20 o 
   3  -5   4       25.04       15.10      4.56 o 
   4  -5   4       78.97       73.93      8.67 o 
   5  -5   4       33.66       28.25      6.31 o 
   6  -5   4       16.71       17.51      6.08 o 
   7  -5   4       80.97      103.02     11.24 o 
   8  -5   4        4.89       10.23      5.29 o 
   9  -5   4       15.22       22.71      6.76 o 
  10  -5   4       57.74       67.74     17.06 o 
  11  -5   4       37.09       32.58     14.48 o 
  12  -5   4        1.51        0.00      9.05 o 
 -12  -4   4        2.47        8.75      7.44 o 
 -11  -4   4        0.08        3.50      6.11 o 
 -10  -4   4       44.81       63.39     11.24 o 
  -9  -4   4        0.13        2.59      5.52 o 
  -8  -4   4       27.97       32.86      8.40 o 
  -7  -4   4       37.33       47.67      8.49 o 
  -6  -4   4        1.15        5.03      4.22 o 
  -5  -4   4       44.32       44.19      7.67 o 
  -4  -4   4      544.08      504.94     19.19 o 
  -3  -4   4      216.37      197.02     11.79 o 
  -2  -4   4      212.51      200.52      7.12 o 
  -1  -4   4      200.92      217.03      9.12 o 
   0  -4   4      102.46      101.70      7.01 o 
   1  -4   4       33.81       31.42      4.91 o 
   2  -4   4     2885.74     2946.92     38.62 o 
   3  -4   4      116.25      123.68      8.85 o 
   4  -4   4      438.36      451.95     23.53 o 
   5  -4   4        9.80       12.13      4.14 o 
   6  -4   4       57.13       64.16      8.61 o 
   7  -4   4        0.30        0.00      3.38 o 
   8  -4   4      142.37      156.17     12.03 o 
   9  -4   4      133.95      159.01     21.46 o 
  10  -4   4        7.03        3.88      8.27 o 
  11  -4   4      109.37      117.13     21.46 o 
  12  -4   4       68.86       77.82     17.58 o 
  13  -4   4       10.65       21.72     10.08 o 
 -13  -3   4        6.95        9.06      8.22 o 
 -12  -3   4        5.44       17.29      8.22 o 
 -11  -3   4        4.26       10.82      6.76 o 
 -10  -3   4      105.92      115.96     14.07 o 
  -9  -3   4       21.67       20.96      6.92 o 
  -8  -3   4      423.02      388.85     19.56 o 
  -7  -3   4      924.44      881.00     27.79 o 
  -6  -3   4       56.01       80.69      9.83 o 
  -5  -3   4        4.49        7.08      3.74 o 
  -4  -3   4      340.22      362.34     13.19 o 
  -3  -3   4      741.65      801.16     15.39 o 
  -2  -3   4      502.95      505.00     12.57 o 
  -1  -3   4     5501.19     5904.67     73.04 o 
   0  -3   4       20.45       22.04      3.85 o 
   1  -3   4      225.98      238.14     11.89 o 
   2  -3   4      286.39      304.63     13.70 o 
   3  -3   4       59.81       44.13     33.35 o 
   4  -3   4      931.95      954.19     22.53 o 
   5  -3   4     1591.90     1591.50     72.27 o 
   6  -3   4      153.17      166.37     17.32 o 
   7  -3   4      113.86       99.35      9.32 o 
   8  -3   4        8.48        8.14      4.39 o 
   9  -3   4      131.82      131.50      9.12 o 
  10  -3   4       25.36       10.60      8.27 o 
  11  -3   4        8.47       25.34     10.86 o 
  12  -3   4       18.93       23.01     11.12 o 
  13  -3   4        7.92       11.12      6.98 o 
 -13  -2   4        9.70       34.13     14.48 o 
 -12  -2   4        5.03        9.59      7.59 o 
 -11  -2   4       22.28       27.52      8.72 o 
 -10  -2   4       15.15       17.91      6.71 o 
  -9  -2   4       44.04       44.43      9.05 o 
  -8  -2   4       62.52       73.56     10.30 o 
  -7  -2   4        7.48       14.94      5.66 o 
  -6  -2   4      664.80      652.08     27.18 o 
  -5  -2   4     1144.83     1124.83     19.07 o 
  -4  -2   4      118.03      123.91      6.18 o 
  -3  -2   4      247.15      284.97      9.85 o 
  -2  -2   4      154.52      173.21      7.60 o 
  -1  -2   4        3.52        4.04      2.00 o 
   0  -2   4      413.36      454.00     12.49 o 
   1  -2   4      205.94      186.17      8.39 o 
   2  -2   4       56.19       49.48      5.39 o 
   3  -2   4        2.17        2.70      2.10 o 
   4  -2   4      369.43      337.46     15.77 o 
   5  -2   4      115.39      122.84      8.10 o 
   6  -2   4      101.75      123.52      8.72 o 
   7  -2   4       46.13       58.08      9.31 o 
   8  -2   4      352.57      362.38     12.48 o 
   9  -2   4       31.16       36.69      5.53 o 
  10  -2   4      672.51      585.37     35.16 o 
  11  -2   4       25.79       21.98     10.60 o 
  12  -2   4       37.71       51.71     15.00 o 
  13  -2   4        0.17        0.00      5.95 o 
  14  -2   4        1.83        4.91      7.24 o 
 -13  -1   4        0.02        0.00      8.53 o 
 -12  -1   4       59.24       72.65     17.84 o 
 -11  -1   4        5.00        5.43      7.76 o 
 -10  -1   4       48.78       67.12     11.03 o 
  -9  -1   4        9.79        9.65      5.34 o 
  -8  -1   4       63.93       59.84      6.99 o 
  -7  -1   4       23.63       25.14      4.66 o 
  -6  -1   4      248.91      228.10      9.66 o 
  -5  -1   4       21.99       31.80      4.31 o 
  -4  -1   4      224.38      252.69     10.25 o 
  -3  -1   4      927.87      907.86     23.79 o 
  -2  -1   4      614.51      670.49     14.78 o 
  -1  -1   4     1560.61     1571.90     22.11 o 
   0  -1   4     2727.16     2931.48     30.26 o 
   1  -1   4       70.67       68.21      5.17 o 
   2  -1   4     1721.76     1775.49     33.09 o 
   3  -1   4     6948.31     7116.45     50.46 o 
   4  -1   4     1586.60     1699.86     27.41 o 
   5  -1   4      306.47      320.77     11.86 o 
   6  -1   4        5.33       10.55      3.60 o 
   7  -1   4        0.38        1.09      2.33 o 
   8  -1   4      187.88      187.85     11.43 o 
   9  -1   4      175.08      151.51     16.81 o 
  10  -1   4       95.96       95.67     17.32 o 
  11  -1   4      192.58      165.99     19.65 o 
  12  -1   4        0.04        1.29      5.95 o 
  13  -1   4       13.96       24.30     10.86 o 
  14  -1   4       20.92       28.44     10.60 o 
 -13   0   4        9.33        2.59     10.34 o 
 -12   0   4        2.81        4.65      8.53 o 
 -11   0   4       40.37       58.17     14.74 o 
 -10   0   4      139.09      123.23     11.41 o 
  -9   0   4        4.71       15.64      5.34 o 
  -8   0   4      291.56      275.95     23.27 o 
  -7   0   4        1.06        1.48      3.09 o 
  -6   0   4        9.37        8.33      3.53 o 
  -5   0   4       34.34       28.03      4.97 o 
  -4   0   4      142.07      124.18      8.79 o 
  -3   0   4       81.39       90.34      6.14 o 
  -2   0   4      278.94      277.25      9.79 o 
  -1   0   4     2887.46     2857.22     29.74 o 
   0   0   4      324.69      290.46     10.86 o 
   1   0   4      700.72      723.95     19.39 o 
   2   0   4     1086.75     1035.36     24.56 o 
   3   0   4     1419.33     1464.84     22.88 o 
   4   0   4     1863.19     1958.62     47.96 o 
   5   0   4     1097.47     1160.75     40.08 o 
   6   0   4       57.07       66.06      6.59 o 
   7   0   4      211.51      225.46      6.88 o 
   8   0   4      299.31      312.77     12.84 o 
   9   0   4      969.57      947.77     42.14 o 
  10   0   4      638.63      615.88     34.13 o 
  11   0   4        3.99        7.50      6.98 o 
  12   0   4       35.41       43.44     13.19 o 
  13   0   4        0.22        2.07      6.21 o 
  14   0   4        1.08        5.69      6.98 o 
 -13   1   4        0.00        4.40     10.34 o 
 -12   1   4        5.26        8.27      9.83 o 
 -11   1   4       14.40       24.87     10.08 o 
 -10   1   4       46.90       44.72      8.88 o 
  -9   1   4      179.20      183.57     12.99 o 
  -8   1   4      251.86      230.73     13.73 o 
  -7   1   4      227.39      200.93     12.11 o 
  -6   1   4      917.23      932.62     23.74 o 
  -5   1   4       93.28       98.15      7.55 o 
  -4   1   4        2.15        3.30      2.17 o 
  -3   1   4      627.28      640.03     16.19 o 
  -2   1   4       52.67       55.85      4.74 o 
  -1   1   4      244.22      254.63      9.05 o 
   0   1   4      364.17      361.52     17.32 o 
   1   1   4      393.75      393.76      9.86 o 
   2   1   4       33.56       32.42      2.93 o 
   3   1   4       58.25       60.65      3.68 o 
   4   1   4     5225.38     5390.06     35.78 o 
   5   1   4     3094.43     3249.77     55.85 o 
   6   1   4      146.08      169.40      8.66 o 
   7   1   4       42.59       49.83      4.41 o 
   8   1   4      563.82      570.16     20.24 o 
   9   1   4        8.78       11.02      4.29 o 
  10   1   4      826.73      799.21     30.38 o 
  11   1   4      706.09      638.63     35.42 o 
  12   1   4        1.32        0.26      6.46 o 
  13   1   4        0.48        4.91      7.24 o 
  14   1   4        2.40        8.79      8.02 o 
  15   1   4       27.63       37.49     12.15 o 
 -13   2   4        0.00        2.90      6.36 o 
 -12   2   4        5.28        7.74      6.70 o 
 -11   2   4      229.21      240.65     17.03 o 
 -10   2   4       35.35       41.06      8.80 o 
  -9   2   4      887.19      888.68     47.19 o 
  -8   2   4      510.08      488.87     20.05 o 
  -7   2   4      182.23      180.56     11.82 o 
  -6   2   4      144.40      157.78     10.48 o 
  -5   2   4      360.52      329.72     22.49 o 
  -4   2   4       74.67       72.11     11.51 o 
  -3   2   4      859.45      919.05     32.97 o 
  -2   2   4      189.87      174.37      8.31 o 
  -1   2   4     1360.66     1368.78     46.15 o 
   0   2   4      201.70      206.29      9.95 o 
   1   2   4     2981.62     3180.77     55.20 o 
   2   2   4     3906.10     4277.72     57.14 o 
   3   2   4      616.83      633.46     21.20 o 
   4   2   4        6.55       10.86      4.14 o 
   5   2   4        6.12        2.84      3.10 o 
   6   2   4      184.94      204.83      9.05 o 
   7   2   4       12.00       12.88      4.07 o 
   8   2   4      118.58      122.75      9.20 o 
   9   2   4       52.43       55.10      7.65 o 
  10   2   4       13.79       11.77      5.82 o 
  11   2   4       17.26       21.00      6.18 o 
  12   2   4        4.92        3.68      4.82 o 
  13   2   4       21.27       40.59     12.93 o 
  14   2   4        1.17        3.10      7.76 o 
  15   2   4       10.48       13.70      8.53 o 
 -13   3   4        1.05       11.40      6.25 o 
 -12   3   4       19.95       23.54      8.27 o 
 -11   3   4        9.71        7.82      5.89 o 
 -10   3   4       10.67       16.35      6.40 o 
  -9   3   4      416.47      390.50     29.35 o 
  -8   3   4      160.78      145.95     23.27 o 
  -7   3   4       91.44       91.23     19.39 o 
  -6   3   4        2.06        1.70      2.79 o 
  -5   3   4       92.34       95.34      8.54 o 
  -4   3   4      240.62      210.67     10.78 o 
  -3   3   4      438.95      479.59     15.08 o 
  -2   3   4     1756.06     1726.41     83.00 o 
  -1   3   4     1392.59     1500.78     24.30 o 
   0   3   4     3195.74     3273.46     74.98 o 
   1   3   4     2111.63     2226.28     25.34 o 
   2   3   4     5995.64     6041.14    219.64 o 
   3   3   4       95.88       90.83      9.70 o 
   4   3   4     1223.98     1335.69     32.32 o 
   5   3   4      181.87      168.58     12.41 o 
   6   3   4      134.60      121.00     11.38 o 
   7   3   4       55.14       54.27      3.82 o 
   8   3   4       45.29       34.62     24.43 o 
   9   3   4       47.44       35.16     15.51 o 
  10   3   4       94.65      108.60     11.06 o 
  11   3   4        5.21        7.11      4.94 o 
  12   3   4      300.77      281.55     24.05 o 
  13   3   4        0.99        0.90      5.30 o 
  14   3   4        0.80        3.88      7.76 o 
 -12   4   4        7.27       17.20      7.39 o 
 -11   4   4       13.52       12.51      6.45 o 
 -10   4   4       79.86       85.45     12.59 o 
  -9   4   4      317.90      294.48     20.68 o 
  -8   4   4      117.60      119.93     12.51 o 
  -7   4   4        0.42        1.35      3.05 o 
  -6   4   4        0.27        0.00      2.42 o 
  -5   4   4       53.50       72.39      8.50 o 
  -4   4   4       84.56       75.61      7.94 o 
  -3   4   4       19.35       27.81      5.30 o 
  -2   4   4      212.76      200.26     13.44 o 
  -1   4   4     2202.36     2301.38     50.16 o 
   0   4   4     5661.45     5887.36     60.86 o 
   1   4   4     1557.12     1630.01     17.47 o 
   2   4   4     3569.89     3694.91     30.63 o 
   3   4   4     2873.17     3107.45     26.14 o 
   4   4   4      746.56      734.08     11.18 o 
   5   4   4      932.74      974.96     12.90 o 
   6   4   4       37.05       42.96      4.28 o 
   7   4   4      249.96      232.50     14.22 o 
   8   4   4       12.01        8.39      4.09 o 
   9   4   4       71.63       65.89      8.65 o 
  10   4   4       38.71       38.29      7.40 o 
  11   4   4       73.57       59.29      9.53 o 
  12   4   4       62.52       44.04     46.15 o 
  13   4   4       26.85       38.39      8.57 o 
  14   4   4        4.62       13.96     11.12 o 
 -12   5   4        4.10        7.12      6.74 o 
 -11   5   4        4.74        7.61      5.87 o 
 -10   5   4       60.96       78.80     12.25 o 
  -9   5   4       78.99       88.49     12.29 o 
  -8   5   4      374.34      351.39     19.65 o 
  -7   5   4      536.73      506.32     38.52 o 
  -6   5   4       69.62       81.96     10.01 o 
  -5   5   4      599.13      647.31     27.28 o 
  -4   5   4       36.24       53.72      7.31 o 
  -3   5   4      476.10      484.51     13.53 o 
  -2   5   4      270.26      269.57     10.08 o 
  -1   5   4      366.36      330.40      9.94 o 
   0   5   4     1453.65     1495.16     19.63 o 
   1   5   4        3.84        4.65      2.01 o 
   2   5   4      191.86      176.59      7.57 o 
   3   5   4      805.96      782.40     14.97 o 
   4   5   4      270.70      277.26      8.66 o 
   5   5   4      257.17      250.00      8.17 o 
   6   5   4      124.88      108.80      5.20 o 
   7   5   4       60.12       65.71     16.03 o 
   8   5   4      765.58      738.16     21.98 o 
   9   5   4      438.55      431.65     17.89 o 
  10   5   4      511.80      489.53     20.05 o 
  11   5   4      223.41      214.42     14.53 o 
  12   5   4       33.17       24.30     10.08 o 
  13   5   4        1.06        3.10      8.53 o 
  14   5   4        1.54        0.26      7.76 o 
 -12   6   4       14.80        4.55      6.21 o 
 -11   6   4       94.85      122.51     15.93 o 
 -10   6   4        0.39        0.00      4.85 o 
  -9   6   4        7.22        6.25      5.29 o 
  -8   6   4      380.24      357.02     29.99 o 
  -7   6   4     1275.38     1200.04    116.74 o 
  -6   6   4      328.70      302.27     36.59 o 
  -5   6   4       48.24       43.05      7.59 o 
  -4   6   4        0.01        0.10      2.00 o 
  -3   6   4       71.82       79.10      6.90 o 
  -2   6   4     1207.05     1186.06     27.47 o 
  -1   6   4      516.43      606.05     25.08 o 
   0   6   4        4.43        1.48      1.73 o 
   1   6   4     2844.33     2996.39     48.87 o 
   2   6   4       13.90        7.89      2.74 o 
   3   6   4      553.42      544.20     16.03 o 
   4   6   4       86.03       86.77      5.70 o 
   5   6   4       32.85       39.32      3.99 o 
   6   6   4       41.92       40.06      4.10 o 
   7   6   4        0.04        0.98      2.79 o 
   8   6   4       72.85       76.24      8.63 o 
   9   6   4        9.64       15.03      4.93 o 
  10   6   4      383.30      360.89     17.32 o 
  11   6   4      294.53      258.55     24.30 o 
  12   6   4       26.51       32.84     12.41 o 
  13   6   4        0.30        5.17      8.79 o 
  14   6   4        0.54        5.95      9.83 o 
 -11   7   4       61.92       52.11     11.28 o 
 -10   7   4        0.62        7.22      5.96 o 
  -9   7   4        7.58        6.69      5.77 o 
  -8   7   4       22.66       17.93      8.02 o 
  -7   7   4     1263.10     1189.06     34.82 o 
  -6   7   4       63.41       67.75     10.05 o 
  -5   7   4      545.74      523.58     17.31 o 
  -4   7   4      583.88      558.30     16.97 o 
  -3   7   4        8.78       11.59      3.13 o 
  -2   7   4      209.62      200.38     16.03 o 
  -1   7   4     2195.14     2204.82     35.47 o 
   0   7   4      231.48      192.88     14.48 o 
   1   7   4      120.95      118.50      7.86 o 
   2   7   4      107.18       94.31      6.85 o 
   3   7   4      920.51      905.03     37.88 o 
   4   7   4      389.78      362.83     10.53 o 
   5   7   4      361.88      340.71     10.31 o 
   6   7   4       10.43       13.48      3.00 o 
   7   7   4       61.87       71.55      7.95 o 
   8   7   4       12.98       19.56      5.15 o 
   9   7   4      159.39      165.99     18.36 o 
  10   7   4        2.11        0.26      5.43 o 
  11   7   4      114.72      118.16     20.17 o 
  12   7   4       12.63       17.32     11.12 o 
  13   7   4        2.85        4.40      9.31 o 
  14   7   4        0.07        0.00      9.05 o 
 -11   8   4        3.70        5.51      6.72 o 
 -10   8   4        0.03        0.00      4.78 o 
  -9   8   4       49.16       78.62     13.03 o 
  -8   8   4       31.04       33.11      9.05 o 
  -7   8   4       24.89       26.10      7.59 o 
  -6   8   4      258.21      218.85     12.58 o 
  -5   8   4        5.58        4.97      3.08 o 
  -4   8   4       22.76       31.04      5.65 o 
  -3   8   4       65.02       69.48      7.29 o 
  -2   8   4        1.81        4.07      3.40 o 
  -1   8   4       82.81       90.99      9.12 o 
   0   8   4      152.72      114.25      8.75 o 
   1   8   4      483.68      234.70    263.34 o 
   2   8   4      259.22      245.54     11.43 o 
   3   8   4      951.35      941.86     28.20 o 
   4   8   4      527.39      543.41     14.12 o 
   5   8   4      381.00      336.67     25.36 o 
   6   8   4      131.72      147.76      7.51 o 
   7   8   4        5.51        8.79      6.21 o 
   8   8   4       58.47       81.70     15.00 o 
   9   8   4       48.86       42.40     11.63 o 
  10   8   4      167.22      232.96     23.27 o 
  11   8   4      340.36      349.31     29.48 o 
  12   8   4      102.32       96.70     20.17 o 
  13   8   4        4.66       11.63     10.34 o 
  14   8   4       21.78       41.11     17.06 o 
 -10   9   4       27.32       40.12     11.40 o 
  -9   9   4       63.32       90.89     14.53 o 
  -8   9   4        0.08        0.00      4.78 o 
  -7   9   4       83.73       84.64     10.49 o 
  -6   9   4        1.25        6.87      4.11 o 
  -5   9   4       19.67       27.24      5.72 o 
  -4   9   4      432.76      423.16     16.32 o 
  -3   9   4      200.05      178.12     12.88 o 
  -2   9   4        2.90        2.63      4.14 o 
  -1   9   4       58.14       20.37     29.35 o 
   0   9   4      169.23      140.04     10.23 o 
   1   9   4       79.77       76.47      8.24 o 
   2   9   4      117.59      102.55      6.69 o 
   3   9   4      135.61      131.16      9.49 o 
   4   9   4        0.98        0.00      1.96 o 
   5   9   4      362.59      351.26     15.45 o 
   6   9   4       67.89       63.27      8.06 o 
   7   9   4      194.11      194.43     19.39 o 
   8   9   4        8.92        2.33      5.43 o 
   9   9   4      103.03       86.87     17.06 o 
  10   9   4        8.22       14.48      8.79 o 
  11   9   4      272.16      236.06     25.60 o 
  12   9   4        7.22       11.38     10.34 o 
  13   9   4       26.78       21.72     13.44 o 
  -9  10   4       11.57       12.62      8.61 o 
  -8  10   4        0.51       11.89      7.12 o 
  -7  10   4       19.25       15.08      5.77 o 
  -6  10   4       29.67       34.76      7.58 o 
  -5  10   4        1.93        1.96      3.41 o 
  -4  10   4       59.01       48.59      7.50 o 
  -3  10   4       26.11       36.06      7.86 o 
  -2  10   4        9.71        0.45      3.91 o 
  -1  10   4        7.60       16.30      5.52 o 
   0  10   4      445.65      407.36     13.68 o 
   1  10   4      421.92      404.65     15.85 o 
   2  10   4       74.86       43.11     22.93 o 
   3  10   4        0.44        1.36      2.98 o 
   4  10   4        2.67        2.42      3.38 o 
   5  10   4      168.20      204.05     12.88 o 
   6  10   4        0.57        0.33      3.35 o 
   7  10   4        4.04        5.43      6.46 o 
   8  10   4      169.29      193.66     20.94 o 
   9  10   4       26.62       30.51     11.12 o 
  10  10   4       28.75       22.24     10.34 o 
  11  10   4      162.07      172.97     26.37 o 
  12  10   4        1.81        9.05      9.57 o 
  -8  11   4        3.09        2.44      6.11 o 
  -7  11   4        7.80       12.08      6.15 o 
  -6  11   4        0.01        0.00      3.25 o 
  -5  11   4       11.10       20.82      5.59 o 
  -4  11   4        2.86        3.10      6.46 o 
  -3  11   4        3.48        7.27      5.45 o 
  -2  11   4       10.57        6.85      5.12 o 
  -1  11   4        1.08        0.00      3.60 o 
   0  11   4       12.10       15.15      7.63 o 
   1  11   4      504.05      460.76     15.24 o 
   2  11   4       19.71       26.13      7.24 o 
   3  11   4      137.80      151.03     11.77 o 
   4  11   4       11.55       18.73      5.66 o 
   5  11   4       14.60       12.82      5.21 o 
   6  11   4      106.42      123.07     18.62 o 
   7  11   4        1.67        3.36      6.72 o 
   8  11   4        6.11        9.31      7.76 o 
   9  11   4       16.48       22.24     10.34 o 
  10  11   4       88.00       85.58     18.87 o 
  11  11   4        1.58        1.29      5.95 o 
  12  11   4        6.57        8.79      7.76 o 
  -7  12   4       10.04       14.33      6.81 o 
  -6  12   4       55.37       55.08      8.94 o 
  -5  12   4       11.02        6.09      3.89 o 
  -4  12   4        1.53        6.98      7.76 o 
  -3  12   4       26.96       10.94     13.70 o 
  -2  12   4        3.36       15.25      6.40 o 
  -1  12   4        0.76        7.69      5.28 o 
   0  12   4      539.23      484.01     32.32 o 
   1  12   4       26.12       17.32      9.83 o 
   2  12   4       42.73       60.24     14.22 o 
   3  12   4      108.46       66.13     43.44 o 
   4  12   4       22.59       22.06      6.76 o 
   5  12   4       47.91       60.50      9.90 o 
   6  12   4       71.34       73.43     16.03 o 
   7  12   4        1.95        1.03      6.46 o 
   8  12   4       10.85       23.53     11.12 o 
   9  12   4        2.84        0.52      6.46 o 
  10  12   4        7.26       18.62      8.79 o 
  11  12   4        3.00        7.50      7.24 o 
  -6  13   4        0.00        2.10      3.65 o 
  -5  13   4        0.45        2.61      3.70 o 
  -4  13   4        3.03        8.75      6.99 o 
  -3  13   4        9.03        8.53      7.02 o 
  -2  13   4        8.53        8.79      9.83 o 
  -1  13   4        0.01       11.12      8.53 o 
   0  13   4       13.16       11.12      9.83 o 
   1  13   4        1.12        6.46      7.76 o 
   2  13   4       75.35       66.97     16.29 o 
   3  13   4       45.51       26.11     10.60 o 
   4  13   4      116.25      121.03     13.41 o 
   5  13   4       27.72       37.61      8.59 o 
   6  13   4        9.51       16.81      9.57 o 
   7  13   4        3.72       12.67      8.79 o 
   8  13   4        1.08        6.72      7.50 o 
   9  13   4        3.94        0.00      6.72 o 
  10  13   4        1.81        5.43      7.24 o 
  -4  14   4        7.84       15.00     12.41 o 
  -3  14   4       17.21       18.62     13.19 o 
  -2  14   4       44.87       64.90     18.10 o 
  -1  14   4       64.98       84.55     20.17 o 
   0  14   4        4.23       12.67     10.86 o 
   1  14   4        9.70       23.01     11.12 o 
   2  14   4       38.82       58.69     16.55 o 
   3  14   4       68.24       82.74     18.36 o 
   4  14   4       32.89       33.35     12.67 o 
   5  14   4        3.26        2.59      8.27 o 
   6  14   4        0.06        1.81      7.24 o 
   7  14   4       19.68       25.34     10.86 o 
   8  14   4        7.02        0.00      6.21 o 
  -1  15   4        1.11        0.00     11.12 o 
   0  15   4        2.94        5.69     12.41 o 
   1  15   4        1.61        0.00     10.60 o 
   2  15   4        5.30        6.72     10.86 o 
   3  15   4        2.51        3.88     11.63 o 
   4  15   4       16.28        3.10      9.83 o 
  -4 -11   5       33.01       32.58     15.77 o 
  -3 -11   5       14.80        8.79     12.41 o 
  -2 -11   5       24.64       21.46     13.70 o 
  -1 -11   5        2.79        8.79      7.24 o 
   0 -11   5        2.34        3.88      5.69 o 
   1 -11   5        0.24        3.10      7.24 o 
   2 -11   5        8.65       11.38      9.05 o 
   3 -11   5        2.15        7.76      8.53 o 
  -6 -10   5        7.26       16.29     12.67 o 
  -5 -10   5        5.22        4.40     10.60 o 
  -4 -10   5       54.59       55.07     18.36 o 
  -3 -10   5      102.67      143.76     24.82 o 
  -2 -10   5       16.62       22.24     12.93 o 
  -1 -10   5        1.29        7.50      7.50 o 
   0 -10   5        6.96       11.12      6.72 o 
   1 -10   5        1.21        1.55      6.21 o 
   2 -10   5       94.35       87.13     19.13 o 
   3 -10   5      114.99      123.07     21.72 o 
   4 -10   5        8.06        9.31      8.02 o 
   5 -10   5        9.10        8.53      7.50 o 
   6 -10   5        3.38        0.00      6.72 o 
  -8  -9   5        1.59        0.00      4.73 o 
  -7  -9   5        0.40        2.23      5.74 o 
  -6  -9   5        4.57        7.58      7.29 o 
  -5  -9   5        4.52       12.93     11.63 o 
  -4  -9   5       10.03        9.57      9.83 o 
  -3  -9   5       49.34       31.80     12.93 o 
  -2  -9   5        0.47        4.91      7.50 o 
  -1  -9   5       53.19       64.12     16.29 o 
   0  -9   5       42.27       37.49     12.67 o 
   1  -9   5        5.00        0.00      7.24 o 
   2  -9   5       37.40       46.02     14.22 o 
   3  -9   5       22.07       34.65     11.89 o 
   4  -9   5       17.54       27.41     10.86 o 
   5  -9   5        6.67       12.41      9.05 o 
   6  -9   5        6.12       13.19      8.79 o 
   7  -9   5        7.80       17.72      7.08 o 
   8  -9   5        1.73        9.08      6.54 o 
  -9  -8   5        1.30        0.00      5.82 o 
  -8  -8   5        3.37       15.07      6.35 o 
  -7  -8   5        0.00        6.14      6.15 o 
  -6  -8   5        1.42        0.92      5.34 o 
  -5  -8   5        7.11        6.59      5.76 o 
  -4  -8   5       10.35        8.27      9.31 o 
  -3  -8   5       91.84      103.16     19.13 o 
  -2  -8   5        0.12        0.00      5.69 o 
  -1  -8   5       18.38       22.49     10.34 o 
   0  -8   5      138.97      114.28     19.13 o 
   1  -8   5        1.68        6.98      6.72 o 
   2  -8   5       36.87       52.23     13.96 o 
   3  -8   5       13.78       19.91      9.83 o 
   4  -8   5      118.42      114.28     19.65 o 
   5  -8   5       16.09        9.07      5.84 o 
   6  -8   5       16.81       17.84      6.99 o 
   7  -8   5        9.83       10.67      5.84 o 
   8  -8   5        0.01        0.92      5.56 o 
   9  -8   5        0.07        1.15      8.40 o 
 -10  -7   5        0.59        5.90      6.26 o 
  -9  -7   5        4.13        5.99      5.93 o 
  -8  -7   5       22.18       14.93      7.57 o 
  -7  -7   5       58.34       72.23     12.07 o 
  -6  -7   5       44.04       39.47      9.64 o 
  -5  -7   5        0.06        0.00      4.40 o 
  -4  -7   5        7.69        6.98      5.48 o 
  -3  -7   5       13.19        4.40      7.76 o 
  -2  -7   5        2.35       12.93      7.76 o 
  -1  -7   5      390.68      331.21     26.11 o 
   0  -7   5        1.02        1.03      4.65 o 
   1  -7   5      204.41      228.05     21.72 o 
   2  -7   5       41.05       49.13     12.41 o 
   3  -7   5       45.15       38.65      7.67 o 
   4  -7   5        3.87        0.14      4.09 o 
   5  -7   5       68.82       77.59     11.38 o 
   6  -7   5        1.10        4.87      4.22 o 
   7  -7   5      146.82      140.48     14.63 o 
   8  -7   5       76.55       93.70     13.16 o 
   9  -7   5        9.16       21.69      8.14 o 
  10  -7   5       10.40       23.53     13.44 o 
 -11  -6   5        0.14        2.44      7.91 o 
 -10  -6   5        0.41        2.56      9.95 o 
  -9  -6   5        0.42        6.75      5.71 o 
  -8  -6   5       33.76       41.28      9.90 o 
  -7  -6   5        0.03        0.55      5.45 o 
  -6  -6   5      252.55      205.66     15.72 o 
  -5  -6   5       30.14       37.72      8.67 o 
  -4  -6   5        4.81        6.48      5.01 o 
  -3  -6   5       28.34       29.99     10.60 o 
  -2  -6   5        7.25        9.83      6.72 o 
  -1  -6   5      385.88      372.06     25.86 o 
   0  -6   5       13.10       23.79      8.79 o 
   1  -6   5       51.72       40.33     10.86 o 
   2  -6   5       11.27       15.48      4.78 o 
   3  -6   5      215.50      170.71     15.25 o 
   4  -6   5        5.23        0.86      3.46 o 
   5  -6   5       57.44       48.21      8.40 o 
   6  -6   5       17.35       16.38      5.63 o 
   7  -6   5        5.06       10.38      5.37 o 
   8  -6   5        0.05        0.00      4.38 o 
   9  -6   5        0.00        2.44      5.63 o 
  10  -6   5        2.58        2.07     10.08 o 
  11  -6   5        2.15        0.00      8.79 o 
 -11  -5   5        9.42        8.02      7.86 o 
 -10  -5   5        3.77        7.68      6.45 o 
  -9  -5   5       45.01       52.60     11.06 o 
  -8  -5   5        2.11        2.50      4.93 o 
  -7  -5   5      886.33      870.92     30.98 o 
  -6  -5   5      191.76      211.37     15.45 o 
  -5  -5   5        0.17        0.00      3.29 o 
  -4  -5   5       89.89      102.65     16.29 o 
  -3  -5   5       26.59       23.27      9.05 o 
  -2  -5   5      251.37      266.31     20.94 o 
  -1  -5   5      735.08      734.81     33.87 o 
   0  -5   5      593.38      597.83     17.86 o 
   1  -5   5       14.23       31.11      5.69 o 
   2  -5   5        1.61        4.05      3.20 o 
   3  -5   5      211.03      186.58     11.58 o 
   4  -5   5       35.49       33.42      6.66 o 
   5  -5   5      350.05      247.81    154.87 o 
   6  -5   5      328.84      281.01     15.78 o 
   7  -5   5      221.44      196.54     13.84 o 
   8  -5   5       60.98       68.75     10.60 o 
   9  -5   5      363.52      410.84     31.80 o 
  10  -5   5       86.54      108.33     21.20 o 
  11  -5   5        0.40        4.65     10.34 o 
  12  -5   5        2.04        4.40     10.34 o 
 -12  -4   5       30.02       29.73     15.77 o 
 -11  -4   5        0.49        1.49      7.18 o 
 -10  -4   5        7.44       21.02      8.54 o 
  -9  -4   5        3.66       10.07      6.44 o 
  -8  -4   5       25.51       35.56      8.95 o 
  -7  -4   5      300.45      287.34     17.64 o 
  -6  -4   5      269.51      249.18     15.71 o 
  -5  -4   5        7.56       13.83      5.57 o 
  -4  -4   5      186.72      174.27     17.58 o 
  -3  -4   5        4.14        6.46      4.91 o 
  -2  -4   5       81.88       74.98     12.93 o 
  -1  -4   5       63.81       75.23      6.54 o 
   0  -4   5      313.85      286.58     11.98 o 
   1  -4   5     1950.15     2045.46     32.73 o 
   2  -4   5       21.03       22.03      6.85 o 
   3  -4   5      218.96      198.81     11.43 o 
   4  -4   5        3.73        1.94      2.72 o 
   5  -4   5       48.18       44.76      7.44 o 
   6  -4   5       14.39       13.01      5.26 o 
   7  -4   5       17.83       24.64      6.21 o 
   8  -4   5        0.68        6.24      4.29 o 
   9  -4   5        2.50        2.59      5.69 o 
  10  -4   5        7.10        7.24      7.24 o 
  11  -4   5       11.52        3.36      8.79 o 
  12  -4   5        1.26        2.59     10.60 o 
 -12  -3   5        6.95       12.41     11.63 o 
 -11  -3   5        1.25        0.00      9.05 o 
 -10  -3   5        3.99       12.41      9.31 o 
  -9  -3   5        0.27        7.10      5.89 o 
  -8  -3   5      233.17      208.78     15.63 o 
  -7  -3   5       79.97      100.07     12.07 o 
  -6  -3   5       89.89       79.98     10.60 o 
  -5  -3   5      119.45      113.76     16.03 o 
  -4  -3   5      121.38      127.21     14.48 o 
  -3  -3   5       26.36       28.87      4.26 o 
  -2  -3   5       33.53       30.03      4.35 o 
  -1  -3   5      194.84      225.16     22.62 o 
   0  -3   5       31.95       49.59     13.70 o 
   1  -3   5     1671.78     1632.18     36.07 o 
   2  -3   5      109.03       99.76      7.59 o 
   3  -3   5      149.70      168.05      9.78 o 
   4  -3   5      545.25      555.67     19.39 o 
   5  -3   5       83.05       83.35      8.57 o 
   6  -3   5       95.57       87.43      8.87 o 
   7  -3   5      517.64      526.96     19.77 o 
   8  -3   5       64.96       64.47      9.12 o 
   9  -3   5       87.54       92.56     17.32 o 
  10  -3   5       34.06       37.49     12.15 o 
  11  -3   5       15.91       12.41      9.31 o 
  12  -3   5       29.99       34.39     10.86 o 
  13  -3   5       29.65       27.67     10.60 o 
 -12  -2   5        6.04       12.15     11.63 o 
 -11  -2   5       54.35       55.85     15.77 o 
 -10  -2   5      230.69      219.51     24.05 o 
  -9  -2   5      123.22      149.96     21.20 o 
  -8  -2   5       65.60       64.90     15.00 o 
  -7  -2   5        0.42        2.84      6.46 o 
  -6  -2   5       84.15       69.03     13.19 o 
  -5  -2   5       44.54       50.55      6.07 o 
  -4  -2   5       97.49      117.42      7.41 o 
  -3  -2   5      146.94      133.68     12.54 o 
  -2  -2   5      239.37      261.89     11.12 o 
  -1  -2   5     2031.64     2077.18     78.34 o 
   0  -2   5      105.60      101.99      6.88 o 
   1  -2   5      839.63      928.40     19.94 o 
   2  -2   5      125.08      106.47      7.31 o 
   3  -2   5       41.69       42.35     24.82 o 
   4  -2   5      198.31      186.48     10.01 o 
   5  -2   5       73.49       73.10      9.05 o 
   6  -2   5       37.62       34.66      5.92 o 
   7  -2   5        1.68        6.59      4.27 o 
   8  -2   5       17.25       18.89      5.45 o 
   9  -2   5       62.62       71.62     15.25 o 
  10  -2   5      366.18      345.69     28.18 o 
  11  -2   5        0.65        0.00      5.43 o 
  12  -2   5       19.46        8.53      7.24 o 
  13  -2   5       42.57       52.75     15.00 o 
 -12  -1   5        4.69        5.43      9.83 o 
 -11  -1   5       15.65        8.27      9.83 o 
 -10  -1   5       92.08      108.33     19.65 o 
  -9  -1   5      716.68      653.11     37.49 o 
  -8  -1   5      166.93      156.94     18.36 o 
  -7  -1   5       49.86       45.32      7.20 o 
  -6  -1   5       64.20       59.15      7.39 o 
  -5  -1   5      501.17      469.36     28.96 o 
  -4  -1   5      107.04      102.88      7.45 o 
  -3  -1   5       12.24        8.27      4.91 o 
  -2  -1   5        1.27        1.18      1.86 o 
  -1  -1   5      182.86      226.80      9.56 o 
   0  -1   5        1.95        0.00      1.55 o 
   1  -1   5      464.82      517.48     22.88 o 
   2  -1   5       42.09       13.60     18.87 o 
   3  -1   5       41.74       52.45     10.73 o 
   4  -1   5      140.92      191.26      9.42 o 
   5  -1   5       72.21       67.57      6.50 o 
   6  -1   5      745.12      755.73     20.68 o 
   7  -1   5       35.55       50.85      6.58 o 
   8  -1   5       17.90       24.30      8.79 o 
   9  -1   5       49.69       71.36     14.48 o 
  10  -1   5       32.98       30.51     10.86 o 
  11  -1   5       95.17       79.89     16.81 o 
  12  -1   5       35.21       42.66     13.44 o 
  13  -1   5        3.80        6.98      6.72 o 
  14  -1   5        0.13        6.72      6.72 o 
 -13   0   5       18.07       26.11     15.00 o 
 -12   0   5        2.82        0.00      9.31 o 
 -11   0   5        5.62       26.11     12.15 o 
 -10   0   5      499.84      482.98     33.61 o 
  -9   0   5       73.20       78.13     10.25 o 
  -8   0   5      127.56      139.59     11.05 o 
  -7   0   5      119.22      104.46      9.57 o 
  -6   0   5       24.38       22.70      5.15 o 
  -5   0   5      191.84      154.60     10.34 o 
  -4   0   5       80.48       73.44      6.79 o 
  -3   0   5        4.18        3.81      2.28 o 
  -2   0   5       59.98       75.15      5.89 o 
  -1   0   5     2528.84     2711.19     57.27 o 
   0   0   5      284.78      280.49     18.62 o 
   1   0   5     3050.22     1334.54   1536.46 o 
   2   0   5       34.59       32.42      4.16 o 
   3   0   5      477.81      481.31     12.92 o 
   4   0   5      148.18      163.73      7.82 o 
   5   0   5      123.97      159.91     12.15 o 
   6   0   5       19.62       27.67      5.56 o 
   7   0   5       35.79       32.32      9.05 o 
   8   0   5      107.52       95.22      8.66 o 
   9   0   5      289.29      247.70     21.46 o 
  10   0   5      282.02      255.19     22.75 o 
  11   0   5       10.57       32.32     11.63 o 
  12   0   5        2.91        1.81      5.17 o 
  13   0   5       74.29       85.32     18.62 o 
  14   0   5        1.98        8.53      6.72 o 
 -13   1   5        1.46        0.00      9.83 o 
 -12   1   5       25.33       34.13     15.00 o 
 -11   1   5       19.30       15.00     11.12 o 
 -10   1   5       36.88       35.70      8.40 o 
  -9   1   5      313.53      270.68     16.26 o 
  -8   1   5      199.25      188.95     12.91 o 
  -7   1   5       86.67       77.01      9.31 o 
  -6   1   5        2.58        3.01      2.97 o 
  -5   1   5        0.00        1.09      2.42 o 
  -4   1   5        6.12       13.94      7.24 o 
  -3   1   5      346.14      365.14     13.18 o 
  -2   1   5     1442.11     1497.83     25.08 o 
  -1   1   5     1193.99     1289.15     32.06 o 
   0   1   5     1948.10     1770.13    318.02 o 
   1   1   5       37.98       37.40      4.34 o 
   2   1   5      208.97      161.08      7.14 o 
   3   1   5     1890.64     1976.93     23.44 o 
   4   1   5      528.42      488.38     23.27 o 
   5   1   5       43.89       49.85      4.14 o 
   6   1   5      252.53      268.90     18.36 o 
   7   1   5      290.15      283.13     10.24 o 
   8   1   5       41.21       51.02      7.07 o 
   9   1   5      440.65      405.75     29.22 o 
  10   1   5        7.52       15.66      5.26 o 
  11   1   5       18.59       12.41      8.27 o 
  12   1   5        1.72        7.50      7.50 o 
  13   1   5       92.43      111.18     20.68 o 
  14   1   5       94.95      102.39     20.17 o 
 -12   2   5       16.88       16.81     13.19 o 
 -11   2   5        3.33        8.04      6.21 o 
 -10   2   5       16.91       20.19      6.71 o 
  -9   2   5      466.56      460.91     21.31 o 
  -8   2   5      831.58      758.99     25.65 o 
  -7   2   5       87.37       88.56      9.93 o 
  -6   2   5      284.53      265.89     13.86 o 
  -5   2   5      281.72      323.63     31.67 o 
  -4   2   5       53.26       66.42      7.29 o 
  -3   2   5      256.42      245.58     11.23 o 
  -2   2   5     3872.77     4063.01     42.21 o 
  -1   2   5     2503.04     2604.18     41.50 o 
   0   2   5      674.40      727.38     15.88 o 
   1   2   5     1370.88     1431.99     20.92 o 
   2   2   5      334.12      346.66      9.95 o 
   3   2   5      201.11      196.24      8.53 o 
   4   2   5       50.92       51.12      2.92 o 
   5   2   5      202.58      190.81     14.22 o 
   6   2   5     1580.58     1585.46     42.92 o 
   7   2   5     1351.76     1160.13     38.78 o 
   8   2   5        1.69        3.12      4.01 o 
   9   2   5       41.11       48.29      7.50 o 
  10   2   5       14.60       14.09      5.12 o 
  11   2   5       10.47       24.22      6.70 o 
  12   2   5        1.06        0.00      6.46 o 
  13   2   5       43.96       45.51     13.44 o 
  14   2   5        0.43        5.43      7.24 o 
  15   2   5        1.31        2.07      6.98 o 
 -12   3   5       10.82       15.01      7.20 o 
 -11   3   5       88.90       89.42     13.15 o 
 -10   3   5       15.13       19.29      6.40 o 
  -9   3   5      267.38      257.53     16.38 o 
  -8   3   5      472.29      428.43     20.05 o 
  -7   3   5      437.85      430.01     20.56 o 
  -6   3   5      601.01      603.47     44.86 o 
  -5   3   5       14.19       16.85      4.82 o 
  -4   3   5      144.34      141.57      9.32 o 
  -3   3   5      869.74      994.87     62.31 o 
  -2   3   5     1582.42     1706.76     73.43 o 
  -1   3   5        0.01        0.63      3.49 o 
   0   3   5      128.14      124.73      6.81 o 
   1   3   5      145.21      154.60      7.14 o 
   2   3   5      266.80      302.66     11.51 o 
   3   3   5     1661.74     1805.18     74.59 o 
   4   3   5      127.48      124.36     11.12 o 
   5   3   5      833.57      817.81     28.70 o 
   6   3   5      355.02      341.81     19.65 o 
   7   3   5      133.48      124.11     13.19 o 
   8   3   5       27.65       15.40     15.64 o 
   9   3   5        3.67        8.25      3.93 o 
  10   3   5      309.41      285.62     15.69 o 
  11   3   5      477.01      483.50     21.02 o 
  12   3   5      191.13      193.39     14.35 o 
  13   3   5        1.61        0.26      6.72 o 
  14   3   5        1.94        4.14      7.76 o 
  15   3   5       43.45       69.55     16.81 o 
 -12   4   5        0.09        2.21      6.12 o 
 -11   4   5        0.90        0.85      4.96 o 
 -10   4   5        2.11        0.00      4.78 o 
  -9   4   5      150.68      153.04     13.97 o 
  -8   4   5       16.56       20.05      6.15 o 
  -7   4   5        2.51        4.52      3.90 o 
  -6   4   5      414.28      377.94     18.10 o 
  -5   4   5       78.98       56.90      7.91 o 
  -4   4   5      374.03      355.24     15.25 o 
  -3   4   5     1524.64     1651.47     33.87 o 
  -2   4   5      843.24      870.13     20.93 o 
  -1   4   5        4.51       10.87      3.04 o 
   0   4   5     3640.18     3936.13     80.54 o 
   1   4   5     1434.65     1590.29     91.14 o 
   2   4   5        9.77        9.41      2.29 o 
   3   4   5       39.21       41.19      3.44 o 
   4   4   5       36.00       34.90      7.50 o 
   5   4   5      502.28      496.17     22.24 o 
   6   4   5       54.01       51.97      9.31 o 
   7   4   5       82.29       71.36     11.12 o 
   8   4   5        3.23        4.18      3.35 o 
   9   4   5        4.82        7.37      3.72 o 
  10   4   5       26.63       16.81      8.14 o 
  11   4   5      177.57       88.31     83.51 o 
  12   4   5       88.07       71.50     10.82 o 
  13   4   5       60.35       59.53     10.60 o 
  14   4   5       54.70       45.51     13.96 o 
 -12   5   5       60.45       96.96     15.08 o 
 -11   5   5       15.34       19.53      8.14 o 
 -10   5   5        3.16        9.91      6.47 o 
  -9   5   5      126.52      137.63     16.03 o 
  -8   5   5      108.35      137.73     13.96 o 
  -7   5   5       43.57       43.91      8.38 o 
  -6   5   5       22.53       15.89      5.19 o 
  -5   5   5      171.67      166.18     15.00 o 
  -4   5   5      228.73      184.31     27.02 o 
  -3   5   5        5.40       12.05      3.79 o 
  -2   5   5      302.08      317.63     17.71 o 
  -1   5   5     1803.51     2000.28     58.95 o 
   0   5   5      106.95      125.30      7.57 o 
   1   5   5     1619.34     1696.44     29.18 o 
   2   5   5       79.36       85.71      4.36 o 
   3   5   5      393.43      370.79      8.09 o 
   4   5   5     5109.46     5581.42     71.88 o 
   5   5   5     1895.71     2184.01     21.18 o 
   6   5   5       39.86       36.71      8.02 o 
   7   5   5      183.20      158.54     13.19 o 
   8   5   5      848.22      835.50     24.14 o 
   9   5   5      497.62      532.88     20.25 o 
  10   5   5     2173.73     2100.61     41.69 o 
  11   5   5      729.35      701.48     25.66 o 
  12   5   5       50.62       76.42     11.06 o 
  13   5   5       40.45       49.64     14.48 o 
  14   5   5        8.07        3.10      7.50 o 
 -11   6   5      128.05      140.14     17.11 o 
 -10   6   5       22.47       28.18      8.31 o 
  -9   6   5       22.08       35.88      9.02 o 
  -8   6   5       33.56       38.18      8.85 o 
  -7   6   5      292.33      282.64     37.88 o 
  -6   6   5       34.09       34.87      7.27 o 
  -5   6   5      281.88      233.00     13.99 o 
  -4   6   5       75.80       73.60      8.96 o 
  -3   6   5      528.76      514.68     27.92 o 
  -2   6   5       74.89       77.14      6.24 o 
  -1   6   5       37.95       51.99      5.31 o 
   0   6   5        6.59        8.39      2.27 o 
   1   6   5      619.76      584.72     12.97 o 
   2   6   5       81.91       70.59      7.50 o 
   3   6   5      417.15      350.25     13.32 o 
   4   6   5      985.77     1021.33     18.35 o 
   5   6   5      613.81      644.90     14.05 o 
   6   6   5      128.81      159.53     13.19 o 
   7   6   5      184.41      174.32     10.97 o 
   8   6   5      107.49      100.50      9.49 o 
   9   6   5        1.17        2.29      3.67 o 
  10   6   5      122.36      131.48     11.74 o 
  11   6   5      188.68      199.58     14.06 o 
  12   6   5      105.59       91.53     17.84 o 
  13   6   5        3.42        2.59      8.79 o 
  14   6   5        1.32        0.00     10.08 o 
 -11   7   5        2.18        4.89      5.36 o 
 -10   7   5      100.54      131.39     16.16 o 
  -9   7   5       28.18       26.26      7.99 o 
  -8   7   5       32.61       49.00     10.19 o 
  -7   7   5        7.90       18.83      6.44 o 
  -6   7   5       97.20      119.14     12.88 o 
  -5   7   5        0.03        1.61      3.35 o 
  -4   7   5      265.80      261.36     14.62 o 
  -3   7   5        4.84       10.68      3.44 o 
  -2   7   5      239.35      236.82     10.28 o 
  -1   7   5        4.33        1.48      2.08 o 
   0   7   5        0.92        5.97      8.29 o 
   1   7   5      104.08      101.62      7.57 o 
   2   7   5      179.58      177.75     24.30 o 
   3   7   5       32.21       27.14      4.60 o 
   4   7   5      579.25      555.45     15.06 o 
   5   7   5       60.61       77.79      5.96 o 
   6   7   5       31.18       27.54      5.82 o 
   7   7   5       30.94       27.52      5.77 o 
   8   7   5       15.59       20.02      5.34 o 
   9   7   5      229.91      231.01     14.02 o 
  10   7   5      265.48      228.82     22.49 o 
  11   7   5        0.01        3.10      7.24 o 
  12   7   5       57.97       67.22     15.77 o 
  13   7   5       12.58       41.37     14.48 o 
  14   7   5        0.59        5.17     11.12 o 
 -10   8   5        9.16        0.00     11.12 o 
  -9   8   5      272.53      279.06     19.60 o 
  -8   8   5       80.49      100.00     18.75 o 
  -7   8   5      183.90      207.61     16.08 o 
  -6   8   5      116.40      134.72     14.07 o 
  -5   8   5      422.51      408.74     16.22 o 
  -4   8   5       16.39       20.23      4.81 o 
  -3   8   5       64.73       66.38      7.35 o 
  -2   8   5       27.38       23.78      4.56 o 
  -1   8   5      192.17      196.01      9.54 o 
   0   8   5      174.62      175.65     26.37 o 
   1   8   5      994.81      972.42     33.09 o 
   2   8   5      195.65      186.32     10.14 o 
   3   8   5       31.19       26.74      4.84 o 
   4   8   5       48.06       50.54      6.11 o 
   5   8   5       28.10       29.97      4.23 o 
   6   8   5        9.15        4.44      3.16 o 
   7   8   5        3.93       11.90      4.22 o 
   8   8   5       39.10       54.30     13.44 o 
   9   8   5        0.41        0.00      5.43 o 
  10   8   5      122.34      112.99     19.13 o 
  11   8   5        0.37        0.00      5.95 o 
  12   8   5       48.19       57.66     16.29 o 
  13   8   5       14.12       16.03     10.86 o 
  14   8   5        3.64        0.52      9.83 o 
 -10   9   5       16.91       25.11      9.17 o 
  -9   9   5        2.73        6.90      6.49 o 
  -8   9   5       19.90       23.13      8.85 o 
  -7   9   5       23.51       56.88     10.81 o 
  -6   9   5      245.50      223.04     16.34 o 
  -5   9   5       37.21       45.05      7.27 o 
  -4   9   5       32.80       39.96      6.46 o 
  -3   9   5        2.02        5.57      3.26 o 
  -2   9   5        0.00        0.20      2.23 o 
  -1   9   5        4.26        6.60      3.63 o 
   0   9   5       52.66       16.15     24.56 o 
   1   9   5       43.47       45.40      9.44 o 
   2   9   5       81.26       85.86      8.50 o 
   3   9   5      172.01      178.78     10.47 o 
   4   9   5      128.70      137.63      7.70 o 
   5   9   5       13.49       13.21      3.28 o 
   6   9   5       13.42       10.99      4.78 o 
   7   9   5       20.11       32.84     10.08 o 
   8   9   5       36.23       38.78     11.89 o 
   9   9   5        5.50        5.43      6.21 o 
  10   9   5      249.99      232.96     24.05 o 
  11   9   5      367.66      351.89     30.51 o 
  12   9   5       14.25       10.08     10.08 o 
  13   9   5        0.80        8.27     11.12 o 
  -9  10   5        6.65        0.30      7.24 o 
  -8  10   5       41.99       66.80     12.70 o 
  -7  10   5        9.13        4.14      6.11 o 
  -6  10   5       54.11       57.18      8.92 o 
  -5  10   5      226.50      227.73     13.43 o 
  -4  10   5        0.22        1.86      3.22 o 
  -3  10   5       81.61       64.64      8.18 o 
  -2  10   5       25.42       21.72      8.27 o 
  -1  10   5       98.57       67.53     28.44 o 
   0  10   5       39.71       50.16      8.22 o 
   1  10   5      238.77      104.78     94.50 o 
   2  10   5        0.78        2.91      3.20 o 
   3  10   5      492.42      513.40     15.24 o 
   4  10   5        5.41        9.07      3.15 o 
   5  10   5        1.13        4.04      3.28 o 
   6  10   5       12.26       17.84      7.76 o 
   7  10   5       25.18       16.81      8.53 o 
   8  10   5      109.52      135.48     20.43 o 
   9  10   5       93.78      100.32     19.13 o 
  10  10   5        6.40        6.21      6.98 o 
  11  10   5       31.55       55.85     16.29 o 
  12  10   5        1.26        3.88     10.08 o 
  13  10   5        9.68        8.79     11.63 o 
  -8  11   5       12.00       16.30      9.22 o 
  -7  11   5        6.58        7.56      5.69 o 
  -6  11   5       16.81       24.95      6.25 o 
  -5  11   5        4.91        5.80      3.89 o 
  -4  11   5       57.05       60.11      8.88 o 
  -3  11   5       10.05        9.96      4.33 o 
  -2  11   5      120.63      111.67     12.52 o 
  -1  11   5       10.73       16.16      6.11 o 
   0  11   5       79.33       81.40     10.50 o 
   1  11   5       68.39       54.47      6.72 o 
   2  11   5        4.05        6.49      3.40 o 
   3  11   5       37.90       50.46      8.28 o 
   4  11   5       73.81       76.70      9.69 o 
   5  11   5        5.21        3.96      4.09 o 
   6  11   5        6.81        6.21      6.21 o 
   7  11   5        2.69        3.10      6.98 o 
   8  11   5        1.70        2.84      7.24 o 
   9  11   5      109.59      124.62     21.20 o 
  10  11   5       26.23       16.81      9.05 o 
  11  11   5        1.08        0.00      6.46 o 
  12  11   5       28.43       24.30     13.19 o 
  -7  12   5        8.54       10.12      5.50 o 
  -6  12   5       16.45       14.75      5.19 o 
  -5  12   5        0.29        6.26      4.35 o 
  -4  12   5       16.34        9.95      4.87 o 
  -3  12   5        0.41        0.52      6.98 o 
  -2  12   5       10.40        7.85      8.40 o 
  -1  12   5       17.11       23.74      6.95 o 
   0  12   5        2.07        1.66      4.74 o 
   1  12   5       70.34       85.48     13.06 o 
   2  12   5       38.42        9.59     16.81 o 
   3  12   5        7.97        7.85      4.97 o 
   4  12   5      170.15      169.23     13.15 o 
   5  12   5        3.24        0.00      5.43 o 
   6  12   5        1.44        1.55      5.43 o 
   7  12   5        3.59        8.27      7.50 o 
   8  12   5       44.02       58.17     15.51 o 
   9  12   5        0.22        0.00      6.46 o 
  10  12   5        6.19       10.34      6.98 o 
  11  12   5       46.06       54.04     16.55 o 
  -6  13   5        0.28        0.00      3.71 o 
  -5  13   5        0.62        0.00      3.29 o 
  -4  13   5       26.57       28.71      6.46 o 
  -3  13   5       14.84        3.88      7.76 o 
  -2  13   5       23.15       24.87      8.40 o 
  -1  13   5       28.07       27.29      8.39 o 
   0  13   5       15.36       14.48      9.83 o 
   1  13   5       75.68       74.46     16.81 o 
   2  13   5       68.97       67.48     15.77 o 
   3  13   5       40.21       38.37      8.57 o 
   4  13   5       27.64       38.49      8.68 o 
   5  13   5        3.00       13.19      8.27 o 
   6  13   5       18.23       13.96      9.31 o 
   7  13   5       39.16       57.66     15.51 o 
   8  13   5        2.99        0.00      6.21 o 
   9  13   5        8.78       15.77      9.57 o 
  10  13   5       23.31       36.46     13.44 o 
  -4  14   5        4.03        4.60      4.16 o 
  -3  14   5       17.16       20.94     12.15 o 
  -2  14   5       19.66       20.17     13.44 o 
  -1  14   5        5.30       16.03     11.12 o 
   0  14   5        7.88        2.33      9.31 o 
   1  14   5       20.90       24.30     12.15 o 
   2  14   5        6.71        0.00      8.53 o 
   3  14   5       35.71       23.01     11.38 o 
   4  14   5        5.41       10.86      9.83 o 
   5  14   5        2.15        0.00      7.50 o 
   6  14   5        0.37        5.69      8.53 o 
   7  14   5        7.81       18.10      9.05 o 
   8  14   5        2.41        3.36      7.24 o 
  -1  15   5        1.91        0.00     11.38 o 
   0  15   5        0.05        0.52     10.86 o 
   1  15   5      112.44      114.28     22.75 o 
   2  15   5       46.62       39.82     15.51 o 
   3  15   5        5.74        0.00      8.79 o 
  -4 -10   6       11.30       13.19     12.67 o 
  -3 -10   6       14.20       19.13     12.41 o 
  -2 -10   6       74.70       78.86     17.84 o 
  -1 -10   6        0.86        0.00      6.21 o 
   0 -10   6        0.32        1.81      6.46 o 
   1 -10   6        3.37        3.88      6.46 o 
   2 -10   6       39.12       38.78     13.44 o 
   3 -10   6       52.08       37.49     13.19 o 
   4 -10   6        2.41       12.67      8.27 o 
  -6  -9   6        1.93        5.69     10.34 o 
  -5  -9   6        1.23        5.69      9.83 o 
  -4  -9   6       18.56       21.46     13.44 o 
  -3  -9   6       10.16        1.55     10.08 o 
  -2  -9   6        1.50        1.55      6.46 o 
  -1  -9   6       12.20       20.68      9.05 o 
   0  -9   6        0.03        0.00      5.95 o 
   1  -9   6        0.44        3.62      6.98 o 
   2  -9   6       70.41       70.59     16.81 o 
   3  -9   6        0.57        1.03      6.72 o 
   4  -9   6       28.04       30.51     11.89 o 
   5  -9   6       25.37       19.91     10.60 o 
   6  -9   6        0.18        6.46      7.76 o 
  -8  -8   6        7.65       13.70     13.19 o 
  -7  -8   6       17.61       19.91     12.93 o 
  -6  -8   6        0.81       13.70     11.12 o 
  -5  -8   6        0.45        0.00      8.79 o 
  -4  -8   6        0.28        0.00      6.98 o 
  -3  -8   6        4.05        7.50      7.50 o 
  -2  -8   6       10.88       14.48      8.79 o 
  -1  -8   6        3.15        3.88      6.46 o 
   0  -8   6        5.23       13.19      8.27 o 
   1  -8   6       67.58       80.41     17.84 o 
   2  -8   6       39.61       60.76     16.29 o 
   3  -8   6       12.60       14.48      9.05 o 
   4  -8   6       38.92       40.08     12.67 o 
   5  -8   6       32.03       31.54     12.41 o 
   6  -8   6       29.90       26.37     12.41 o 
   7  -8   6       29.10       40.57     10.05 o 
   8  -8   6        0.36        1.45      5.83 o 
  -9  -7   6        2.00        3.62     11.12 o 
  -8  -7   6        1.02        1.55      9.05 o 
  -7  -7   6       10.27        9.05     10.60 o 
  -6  -7   6        3.84        3.10      8.79 o 
  -5  -7   6        9.05       25.34     12.41 o 
  -4  -7   6        3.32       15.25      9.31 o 
  -3  -7   6       68.96       64.38     15.77 o 
  -2  -7   6        8.48        4.40      7.24 o 
  -1  -7   6       32.55       23.01     10.34 o 
   0  -7   6      334.73      291.13     25.34 o 
   1  -7   6       18.63       20.17      9.57 o 
   2  -7   6        7.80        6.72      6.46 o 
   3  -7   6       11.12       13.96      8.27 o 
   4  -7   6      316.59      298.89     25.86 o 
   5  -7   6        2.16        4.91      5.12 o 
   6  -7   6        0.56        0.00      5.08 o 
   7  -7   6       12.62       14.11      7.02 o 
   8  -7   6        1.39        6.48      6.98 o 
   9  -7   6       48.50       79.38     19.91 o 
 -10  -6   6       60.54       59.73     19.13 o 
  -9  -6   6        0.00        4.91     10.60 o 
  -8  -6   6        3.46        6.72     10.34 o 
  -7  -6   6        6.90       13.44     10.34 o 
  -6  -6   6      198.50      164.18     23.27 o 
  -5  -6   6       34.66       24.30     10.34 o 
  -4  -6   6      144.80      146.34     20.94 o 
  -3  -6   6      111.68       98.77     17.32 o 
  -2  -6   6        0.21        0.78      4.91 o 
  -1  -6   6       44.10       43.95     12.15 o 
   0  -6   6      223.94      214.34     20.43 o 
   1  -6   6       90.30       85.06     15.51 o 
   2  -6   6      295.27      280.53     23.27 o 
   3  -6   6      212.67      206.16     13.51 o 
   4  -6   6       25.42       32.15      8.40 o 
   5  -6   6       13.59       15.64      6.26 o 
   6  -6   6       15.12       13.18      7.37 o 
   7  -6   6        2.41        8.05      5.22 o 
   8  -6   6      102.47      118.72     13.88 o 
   9  -6   6        0.45        0.26      8.27 o 
  10  -6   6        8.65       10.08     11.63 o 
 -10  -5   6       62.82       84.29     21.46 o 
  -9  -5   6       11.95       22.24     13.19 o 
  -8  -5   6       40.85       44.47     15.00 o 
  -7  -5   6        3.83        8.53      8.27 o 
  -6  -5   6        0.42        3.36      7.76 o 
  -5  -5   6      139.30      149.19     20.94 o 
  -4  -5   6        2.89        3.62      6.72 o 
  -3  -5   6       59.23       57.66     12.93 o 
  -2  -5   6      384.98      340.52     25.08 o 
  -1  -5   6       65.98       57.40     12.67 o 
   0  -5   6        0.03        1.81      4.40 o 
   1  -5   6      493.52      479.25     29.73 o 
   2  -5   6       32.70       42.91      9.44 o 
   3  -5   6      254.48      232.71     13.47 o 
   4  -5   6       30.34       34.55      7.89 o 
   5  -5   6      241.02      232.18     20.17 o 
   6  -5   6        6.97        6.22      4.82 o 
   7  -5   6       18.11       30.74      7.50 o 
   8  -5   6        9.06        9.63      5.02 o 
   9  -5   6       75.91       81.96     18.87 o 
  10  -5   6       13.62       15.25     10.08 o 
  11  -5   6       13.31       18.36     13.19 o 
 -11  -4   6       44.25       46.54     17.58 o 
 -10  -4   6      101.20      127.47     23.27 o 
  -9  -4   6       13.44       17.32     10.60 o 
  -8  -4   6       92.46      101.87     19.65 o 
  -7  -4   6      305.09      305.35     26.63 o 
  -6  -4   6      150.04      150.22     20.94 o 
  -5  -4   6       64.66       71.36     15.51 o 
  -4  -4   6       18.24       13.19      7.50 o 
  -3  -4   6       35.88       25.60      8.79 o 
  -2  -4   6       38.88       18.10      7.50 o 
  -1  -4   6        0.42        4.91      4.40 o 
   0  -4   6        3.41        2.64      2.83 o 
   1  -4   6      326.95      344.70     14.64 o 
   2  -4   6      121.18      121.46      9.28 o 
   3  -4   6       28.20       30.99      6.14 o 
   4  -4   6        0.22        2.27      3.20 o 
   5  -4   6      398.65      363.87     16.85 o 
   6  -4   6        4.62        1.51      3.60 o 
   7  -4   6       17.40       28.10      6.88 o 
   8  -4   6      173.18      170.13     12.98 o 
   9  -4   6       55.38       42.92     13.44 o 
  10  -4   6        0.01        4.14      8.02 o 
  11  -4   6       11.04        3.36      9.83 o 
  12  -4   6        0.26        0.00      9.57 o 
 -11  -3   6        8.59        0.00     10.34 o 
 -10  -3   6       14.26       19.13     11.89 o 
  -9  -3   6        7.25        8.27      9.31 o 
  -8  -3   6       93.73      123.85     19.91 o 
  -7  -3   6       30.77       27.92     11.12 o 
  -6  -3   6        0.03        0.00      5.95 o 
  -5  -3   6       62.92       62.83     13.96 o 
  -4  -3   6       40.46       41.89     11.12 o 
  -3  -3   6       13.93       25.08      8.27 o 
  -2  -3   6       36.52       45.27      5.69 o 
  -1  -3   6        2.08        0.61      2.24 o 
   0  -3   6      357.79      332.14     13.41 o 
   1  -3   6      390.51      361.29     17.58 o 
   2  -3   6        5.09       10.85      3.74 o 
   3  -3   6       59.19       74.06      8.14 o 
   4  -3   6      102.01       34.55     35.94 o 
   5  -3   6       47.46       57.22      7.91 o 
   6  -3   6       19.00       16.88      5.21 o 
   7  -3   6      250.24      251.42     14.43 o 
   8  -3   6        3.09        2.07      5.95 o 
   9  -3   6       90.43      105.75     19.13 o 
  10  -3   6        1.24        1.81      7.24 o 
  11  -3   6       14.44       17.58     11.12 o 
  12  -3   6       18.09       21.46     12.67 o 
  13  -3   6       18.13       24.56     10.34 o 
 -12  -2   6       24.82       45.76     17.32 o 
 -11  -2   6       26.95       55.07     17.58 o 
 -10  -2   6        2.98       17.32     10.08 o 
  -9  -2   6      141.55      151.77     22.75 o 
  -8  -2   6        5.78        8.53      8.53 o 
  -7  -2   6        1.13        0.00      6.46 o 
  -6  -2   6      843.04      772.30     38.27 o 
  -5  -2   6       82.44       87.13     14.74 o 
  -4  -2   6      270.64      258.04     20.43 o 
  -3  -2   6       87.27       89.62      8.66 o 
  -2  -2   6       15.89       29.75      4.97 o 
  -1  -2   6        9.39        9.09      3.16 o 
   0  -2   6      188.00      169.66      9.35 o 
   1  -2   6      373.77      450.39     15.12 o 
   2  -2   6     1358.80     1496.79     27.97 o 
   3  -2   6        4.37        5.41      4.91 o 
   4  -2   6       56.99       68.88      8.02 o 
   5  -2   6       23.73       22.85      5.08 o 
   6  -2   6      179.25      170.12     10.74 o 
   7  -2   6       23.88       21.54      5.28 o 
   8  -2   6        0.00        0.00      5.43 o 
   9  -2   6       46.89       66.45     15.25 o 
  10  -2   6       75.16       84.55     18.10 o 
  11  -2   6       44.83       52.75     15.25 o 
  12  -2   6        4.54        9.31      6.46 o 
  13  -2   6        8.08        4.91      6.98 o 
 -12  -1   6       29.80       38.27     16.55 o 
 -11  -1   6        7.02       23.53     12.15 o 
 -10  -1   6       27.23       42.92     14.48 o 
  -9  -1   6      571.41      559.77     36.20 o 
  -8  -1   6       46.85       51.19     14.22 o 
  -7  -1   6      720.23      663.45     36.46 o 
  -6  -1   6      830.17      813.93     38.01 o 
  -5  -1   6       33.67       38.83      6.41 o 
  -4  -1   6      148.79      137.78      9.07 o 
  -3  -1   6     2172.33     2402.01    126.82 o 
  -2  -1   6        0.04        0.00      2.24 o 
  -1  -1   6     1126.92     1231.08     24.00 o 
   0  -1   6      481.75      511.17     15.46 o 
   1  -1   6       35.58       34.69      5.15 o 
   2  -1   6      511.30      551.76     22.49 o 
   3  -1   6       54.89       66.86      6.40 o 
   4  -1   6     1601.26     1657.48     28.71 o 
   5  -1   6      122.14      138.01      9.95 o 
   6  -1   6       55.58       55.74      6.93 o 
   7  -1   6      330.11      345.54     14.46 o 
   8  -1   6       32.02       22.75      9.31 o 
   9  -1   6        4.97        3.88      5.95 o 
  10  -1   6       15.06       19.39     10.08 o 
  11  -1   6       57.71       54.30     14.74 o 
  12  -1   6        9.83        5.95      6.98 o 
  13  -1   6       56.77       69.29     17.06 o 
  14  -1   6        0.01        6.21      6.21 o 
 -12   0   6       12.23       14.48     11.12 o 
 -11   0   6       14.38       14.22     11.38 o 
 -10   0   6       78.72       94.37     19.39 o 
  -9   0   6       88.57      117.38     19.65 o 
  -8   0   6      197.53      199.60     21.20 o 
  -7   0   6      366.84      324.19     16.05 o 
  -6   0   6        0.86        1.28      3.35 o 
  -5   0   6        0.05        1.36      2.53 o 
  -4   0   6       13.28       11.21      4.27 o 
  -3   0   6     1185.73     1306.16     39.56 o 
  -2   0   6       36.60       31.86      5.15 o 
  -1   0   6        0.84       12.87      3.38 o 
   0   0   6      999.30      989.04     21.00 o 
   1   0   6       12.60        6.55      8.02 o 
   2   0   6      761.12      738.33     17.66 o 
   3   0   6     1228.63     1307.72     23.41 o 
   4   0   6      190.42      176.47      9.01 o 
   5   0   6       54.42       47.20      5.55 o 
   6   0   6       67.45       64.67      6.25 o 
   7   0   6      492.34      501.60     28.18 o 
   8   0   6       73.52       58.43     12.67 o 
   9   0   6        7.23        6.98      5.95 o 
  10   0   6        1.98        2.33      6.46 o 
  11   0   6      346.70      311.56     27.41 o 
  12   0   6        0.14        0.00      5.43 o 
  13   0   6        6.08       15.51      8.02 o 
  14   0   6        0.37        6.72      6.46 o 
 -12   1   6        6.46        7.24     10.60 o 
 -11   1   6       16.95       23.79     12.93 o 
 -10   1   6       22.76       33.61     12.41 o 
  -9   1   6      196.96      213.71     14.98 o 
  -8   1   6      233.19      257.54     15.61 o 
  -7   1   6      834.77      785.54     25.13 o 
  -6   1   6       21.53       33.97      6.67 o 
  -5   1   6      556.83      567.97     19.29 o 
  -4   1   6      892.37      876.61     22.82 o 
  -3   1   6      930.99      853.26     24.56 o 
  -2   1   6      635.06      668.32     18.21 o 
  -1   1   6     5855.72     5607.52    725.63 o 
   0   1   6      290.71      278.46     15.77 o 
   1   1   6      212.53      213.99      9.42 o 
   2   1   6       14.65        9.11      2.65 o 
   3   1   6      510.74      559.34     17.19 o 
   4   1   6     1018.50     1066.88     19.03 o 
   5   1   6       41.82       48.72      4.58 o 
   6   1   6       26.61       31.46      4.09 o 
   7   1   6       13.16       18.36      7.50 o 
   8   1   6        0.02        0.78      4.40 o 
   9   1   6      292.97      295.38     15.13 o 
  10   1   6       44.47       35.16     11.38 o 
  11   1   6      151.92      159.79     21.72 o 
  12   1   6      128.85      127.21     21.20 o 
  13   1   6        0.80        7.24      6.72 o 
  14   1   6       45.96       67.48     16.29 o 
 -12   2   6        1.95        5.17     11.89 o 
 -11   2   6       50.43       49.90     16.55 o 
 -10   2   6        0.40        3.52      4.73 o 
  -9   2   6        3.10        6.43     10.08 o 
  -8   2   6      108.03      117.32     12.17 o 
  -7   2   6        0.19        0.00      3.48 o 
  -6   2   6       19.14       17.92      5.29 o 
  -5   2   6       10.00       16.11      5.56 o 
  -4   2   6        0.67        0.15      2.65 o 
  -3   2   6        0.10        1.52      2.24 o 
  -2   2   6        1.42        0.00      1.91 o 
  -1   2   6      537.40      554.11     16.18 o 
   0   2   6      176.54      164.63      8.59 o 
   1   2   6      719.53      775.43     17.30 o 
   2   2   6       35.69       41.11      4.59 o 
   3   2   6      905.15     1029.94     28.31 o 
   4   2   6     1735.51     1998.82     56.88 o 
   5   2   6      991.92     1200.96     16.03 o 
   6   2   6      253.46      238.90     17.84 o 
   7   2   6       11.57       14.22      6.21 o 
   8   2   6        3.03       11.89      6.21 o 
   9   2   6     1279.55     1207.56     30.32 o 
  10   2   6      451.40      426.44     23.14 o 
  11   2   6      330.65      326.21     17.59 o 
  12   2   6       18.56       15.77      9.83 o 
  13   2   6        6.75       16.55      9.31 o 
  14   2   6        0.03        9.83      7.50 o 
 -12   3   6        1.61       14.28      8.79 o 
 -11   3   6        3.39        5.13      5.90 o 
 -10   3   6      169.67      181.59     15.89 o 
  -9   3   6      348.54      328.37     18.97 o 
  -8   3   6       92.10       86.51     11.40 o 
  -7   3   6      101.96      100.81     11.26 o 
  -6   3   6        3.53        0.52      3.16 o 
  -5   3   6       12.20       16.04      4.66 o 
  -4   3   6       96.12       83.48      8.72 o 
  -3   3   6      183.59      193.96     10.96 o 
  -2   3   6      424.21      493.84     16.27 o 
  -1   3   6     1550.28     1738.58     54.30 o 
   0   3   6      750.51      756.01     24.30 o 
   1   3   6     1070.14     1184.67     21.23 o 
   2   3   6     3840.30     4094.30     36.94 o 
   3   3   6     8584.91     9453.57    284.28 o 
   4   3   6        0.23        1.47      1.29 o 
   5   3   6      872.55      982.51     33.61 o 
   6   3   6     1128.55     1215.72     39.04 o 
   7   3   6      502.12      459.71     25.34 o 
   8   3   6       23.16       26.37      8.27 o 
   9   3   6      676.05      645.80     22.53 o 
  10   3   6      299.18      322.48     16.82 o 
  11   3   6      118.84      124.73     12.78 o 
  12   3   6       50.93       55.54      9.87 o 
  13   3   6        1.93        9.57      7.76 o 
  14   3   6        4.39        0.00      6.98 o 
 -12   4   6       49.70       63.84     12.38 o 
 -11   4   6       19.00       16.55      7.73 o 
 -10   4   6       88.55      115.16     14.61 o 
  -9   4   6       18.62       18.09      8.79 o 
  -8   4   6       16.59       17.70      6.40 o 
  -7   4   6      563.38      501.12     21.70 o 
  -6   4   6       48.19       51.10     12.02 o 
  -5   4   6      563.29      585.52     32.97 o 
  -4   4   6      143.43      131.78     12.80 o 
  -3   4   6      569.43      554.57     18.55 o 
  -2   4   6      673.78      649.42     19.10 o 
  -1   4   6     1053.19     1135.50     33.35 o 
   0   4   6       21.61       18.34      3.85 o 
   1   4   6      272.48      286.35     13.96 o 
   2   4   6      148.74      138.05     10.73 o 
   3   4   6      718.23      827.86     30.77 o 
   4   4   6      848.80      858.40     30.25 o 
   5   4   6      114.43      103.94     11.38 o 
   6   4   6       40.98       33.61      8.27 o 
   7   4   6       28.28       16.55      6.98 o 
   8   4   6       71.73       62.31     11.89 o 
   9   4   6       36.91       38.03      7.22 o 
  10   4   6       77.91       40.37     25.86 o 
  11   4   6       26.59       22.41      6.39 o 
  12   4   6       11.57       20.33      6.57 o 
  13   4   6        0.29        5.03      5.66 o 
  14   4   6        0.44        1.55      7.50 o 
 -11   5   6        0.50        0.00      4.97 o 
 -10   5   6       21.08       34.70      9.19 o 
  -9   5   6        0.00        1.22      4.90 o 
  -8   5   6       24.38       27.01      7.39 o 
  -7   5   6      634.27      647.75     37.36 o 
  -6   5   6        3.11        2.77      3.04 o 
  -5   5   6        1.01        4.14      3.29 o 
  -4   5   6      277.92      224.94     12.98 o 
  -3   5   6      107.12      129.10      9.59 o 
  -2   5   6       56.56       46.72      6.66 o 
  -1   5   6     1016.06     1070.23     84.16 o 
   0   5   6      668.53      696.62     18.42 o 
   1   5   6     1970.57     2028.09     62.83 o 
   2   5   6      157.79      180.87     17.97 o 
   3   5   6       94.01       84.36      5.55 o 
   4   5   6      474.35      504.99     13.70 o 
   5   5   6      231.05      254.93     17.32 o 
   6   5   6      289.45      281.31     18.62 o 
   7   5   6       10.61       14.74      5.95 o 
   8   5   6        0.03        0.00      3.62 o 
   9   5   6       17.55       18.18      5.52 o 
  10   5   6       21.27       26.40      6.92 o 
  11   5   6      327.60      316.98     17.77 o 
  12   5   6       14.49       19.05      6.51 o 
  13   5   6       12.18        8.16      5.70 o 
  14   5   6       32.00       49.38     15.25 o 
 -11   6   6        4.95        0.23      5.82 o 
 -10   6   6        0.75        4.24      5.83 o 
  -9   6   6      198.87      210.27     16.54 o 
  -8   6   6      135.39      135.52     14.61 o 
  -7   6   6       39.61       55.02      9.75 o 
  -6   6   6      103.30      129.95     12.11 o 
  -5   6   6      435.97      417.67     19.10 o 
  -4   6   6       69.58       69.36      9.12 o 
  -3   6   6      329.53      309.54     32.97 o 
  -2   6   6        3.30        3.09      2.97 o 
  -1   6   6      102.99       97.60      7.86 o 
   0   6   6       88.60      113.80      7.95 o 
   1   6   6       76.53      103.93      7.37 o 
   2   6   6      561.24      603.15     12.82 o 
   3   6   6       98.42      125.15      5.53 o 
   4   6   6      607.39      622.57     19.02 o 
   5   6   6        5.39        2.07      3.10 o 
   6   6   6       22.83       32.58      8.02 o 
   7   6   6      167.37      176.85     15.51 o 
   8   6   6       15.33       19.23      5.57 o 
   9   6   6       23.60       29.87      6.92 o 
  10   6   6      326.04      328.23     17.40 o 
  11   6   6      300.81      313.64     17.85 o 
  12   6   6        5.50        6.90      5.21 o 
  13   6   6        0.20        0.00      7.24 o 
  14   6   6       11.47       10.86     11.38 o 
 -11   7   6       30.39       44.23     11.23 o 
 -10   7   6       12.31       10.92      6.65 o 
  -9   7   6        3.03        8.46      6.09 o 
  -8   7   6       84.19       80.82     12.25 o 
  -7   7   6       26.90       33.85      8.04 o 
  -6   7   6       59.63       58.14     10.24 o 
  -5   7   6        0.80        0.21      3.16 o 
  -4   7   6       25.88       31.55      6.84 o 
  -3   7   6       78.09       92.08      9.95 o 
  -2   7   6        6.24        4.11      3.62 o 
  -1   7   6       74.86       78.04      6.76 o 
   0   7   6       12.44       18.37      3.41 o 
   1   7   6       32.92       31.24      4.17 o 
   2   7   6       18.53       21.72      4.20 o 
   3   7   6      206.36      235.47     13.94 o 
   4   7   6       70.84       80.20      6.85 o 
   5   7   6       87.92       81.70     10.08 o 
   6   7   6       17.90       16.29      6.21 o 
   7   7   6        5.15        7.24      4.65 o 
   8   7   6       31.84       25.60      6.07 o 
   9   7   6       17.12       14.17      5.26 o 
  10   7   6       74.23       70.80     10.13 o 
  11   7   6       12.37       16.03      8.79 o 
  12   7   6        2.73        0.00      6.98 o 
  13   7   6        4.89        5.43      8.27 o 
  14   7   6        9.76       13.19     11.89 o 
 -10   8   6       10.93       14.47      7.36 o 
  -9   8   6       78.97       90.28     14.31 o 
  -8   8   6       17.32       29.53      8.14 o 
  -7   8   6       24.28       24.65      7.55 o 
  -6   8   6        0.64        5.07      4.84 o 
  -5   8   6      260.74      248.10     16.18 o 
  -4   8   6      300.70      275.11     16.09 o 
  -3   8   6      116.61      120.02      9.14 o 
  -2   8   6        0.44        2.55      2.47 o 
  -1   8   6      174.46      174.22      9.30 o 
   0   8   6       76.34       94.67      6.92 o 
   1   8   6       15.42       16.03      3.35 o 
   2   8   6        0.92        0.86      2.36 o 
   3   8   6        6.33        4.98      2.65 o 
   4   8   6       19.57       15.09      3.66 o 
   5   8   6      245.22      245.63     17.32 o 
   6   8   6        0.48        3.36      4.14 o 
   7   8   6       11.64       10.66      4.11 o 
   8   8   6       33.05       41.72      7.51 o 
   9   8   6        1.86        1.57      3.97 o 
  10   8   6      266.89      310.27     26.89 o 
  11   8   6      189.81      209.69     23.53 o 
  12   8   6       97.36      100.84     19.91 o 
  13   8   6        4.62        4.40      9.31 o 
  14   8   6        3.60        6.98     11.12 o 
  -9   9   6       12.06        6.24      6.15 o 
  -8   9   6       57.76       60.64     11.31 o 
  -7   9   6       66.91       80.15     12.89 o 
  -6   9   6        9.03       14.48      6.22 o 
  -5   9   6       20.53       19.17      7.07 o 
  -4   9   6       42.38       43.07      6.94 o 
  -3   9   6       71.23       74.02      8.36 o 
  -2   9   6       16.51       15.67      4.25 o 
  -1   9   6        0.15        3.75      2.66 o 
   0   9   6        0.09        0.00      1.89 o 
   1   9   6      165.42      169.35     15.25 o 
   2   9   6      125.09      103.86      8.59 o 
   3   9   6       15.03       19.31      4.48 o 
   4   9   6      162.40      163.20      9.93 o 
   5   9   6       65.48       70.07     11.12 o 
   6   9   6        0.38        0.69      2.72 o 
   7   9   6       21.53       26.70      6.03 o 
   8   9   6       64.18       71.88     15.00 o 
   9   9   6       45.06       53.26     13.96 o 
  10   9   6      222.41      227.01     24.05 o 
  11   9   6       59.52       74.98     17.58 o 
  12   9   6       45.46       90.24     20.43 o 
  13   9   6        0.02        0.00      8.02 o 
  -9  10   6        5.26        4.91      7.57 o 
  -8  10   6       31.77       22.38      9.14 o 
  -7  10   6       34.97       49.67     10.62 o 
  -6  10   6       40.79       35.71      8.61 o 
  -5  10   6      122.78      129.82     11.88 o 
  -4  10   6       89.20       98.52     10.21 o 
  -3  10   6       31.97       40.05      6.81 o 
  -2  10   6        0.63        3.94      2.91 o 
  -1  10   6       69.78       75.04      8.05 o 
   0  10   6      677.05      532.90     78.73 o 
   1  10   6      118.79      118.31     10.06 o 
   2  10   6       38.79       45.94      7.31 o 
   3  10   6      124.14      119.67      9.50 o 
   4  10   6       56.56       60.73      7.86 o 
   5  10   6       25.84       27.42      6.00 o 
   6  10   6       15.32       27.41      9.57 o 
   7  10   6       40.85       39.56     11.38 o 
   8  10   6       44.73       44.73     13.19 o 
   9  10   6        5.03        6.72      6.21 o 
  10  10   6        7.80        2.84      6.72 o 
  11  10   6       37.66       23.79     12.15 o 
  12  10   6        2.53        0.00      8.79 o 
  13  10   6        0.24        2.33     11.63 o 
  -8  11   6        0.38        0.00      6.77 o 
  -7  11   6        0.71        0.10      5.28 o 
  -6  11   6        0.28        3.12      4.78 o 
  -5  11   6       20.34       20.46      5.86 o 
  -4  11   6        2.46        3.14      4.11 o 
  -3  11   6        5.28        6.65      4.02 o 
  -2  11   6        0.00        3.08      3.33 o 
  -1  11   6       18.12       23.27      9.57 o 
   0  11   6      208.06      177.94     28.96 o 
   1  11   6       16.05       17.17     10.47 o 
   2  11   6       46.58       47.63      8.32 o 
   3  11   6       66.25       70.57      7.42 o 
   4  11   6      138.23      139.96      9.13 o 
   5  11   6      128.46      112.73     17.32 o 
   6  11   6       34.58       42.40     11.89 o 
   7  11   6        6.19        5.17      6.46 o 
   8  11   6        0.81        1.29      6.46 o 
   9  11   6        6.54        6.21      8.02 o 
  10  11   6       36.02       28.18     12.15 o 
  11  11   6       13.31        5.17      7.24 o 
  12  11   6        8.11       17.06     12.41 o 
  -7  12   6        0.12        3.28      5.04 o 
  -6  12   6       15.77       16.51      7.08 o 
  -5  12   6       12.07       11.05      4.84 o 
  -4  12   6        1.56        4.99      4.28 o 
  -3  12   6       92.82       99.02     10.73 o 
  -2  12   6        6.63        5.36      4.31 o 
  -1  12   6       56.42       20.16     36.71 o 
   0  12   6      165.35      164.34     13.58 o 
   1  12   6      255.93      279.76     22.75 o 
   2  12   6       38.18       50.31      7.22 o 
   3  12   6      193.57      201.38     14.05 o 
   4  12   6        0.10        0.00      5.69 o 
   5  12   6       72.79       65.67     15.00 o 
   6  12   6       29.57       36.46     12.41 o 
   7  12   6        1.16        5.17      6.98 o 
   8  12   6        8.26        0.00      5.95 o 
   9  12   6        4.49       10.34      8.53 o 
  10  12   6        3.09        5.17      8.02 o 
  11  12   6       26.73       20.17      9.83 o 
  -5  13   6        5.05        8.71      4.61 o 
  -4  13   6       15.36       27.71      6.99 o 
  -3  13   6       33.24       31.45      6.88 o 
  -2  13   6        8.56       11.43      4.67 o 
  -1  13   6        3.88        9.82      6.85 o 
   0  13   6        7.70        7.84      6.21 o 
   1  13   6       86.46       93.86     18.10 o 
   2  13   6        6.00        3.88      7.76 o 
   3  13   6       49.21       66.25     10.48 o 
   4  13   6        1.50        6.21      6.46 o 
   5  13   6       52.75       55.07     14.48 o 
   6  13   6        5.25        3.62      6.72 o 
   7  13   6        0.27       10.60      8.27 o 
   8  13   6        1.58        4.65      6.98 o 
   9  13   6        7.59       10.60      7.76 o 
  10  13   6        8.98        8.02      8.02 o 
  -4  14   6       16.80       24.09      7.93 o 
  -3  14   6        7.51        7.24      4.45 o 
  -2  14   6        0.42        2.66      3.89 o 
  -1  14   6        5.01       15.51     11.89 o 
   0  14   6       86.95       98.51     19.91 o 
   1  14   6       56.32       51.97     15.25 o 
   2  14   6       22.12        1.55      7.76 o 
   3  14   6       39.29       43.95     14.48 o 
   4  14   6        2.40        7.76      8.02 o 
   5  14   6       68.59       73.69     16.55 o 
   6  14   6       49.12       53.52     15.00 o 
   7  14   6        0.05       11.38      7.50 o 
   8  14   6        6.83       10.86      8.27 o 
  -1  15   6        3.41        0.78     11.38 o 
   0  15   6       54.27       42.92     16.29 o 
   1  15   6        5.60        9.31     11.12 o 
   2  15   6        0.13        3.36     10.08 o 
   6  15   6        9.97        1.55      7.50 o 
  -4  -9   7        0.05       12.93     12.41 o 
  -3  -9   7        1.57        1.55      5.17 o 
  -2  -9   7       14.54       17.84      9.57 o 
  -1  -9   7       10.21        1.03      6.21 o 
   0  -9   7       11.98       23.27     10.60 o 
   1  -9   7        7.31        5.43      6.46 o 
   2  -9   7        3.61        1.29      6.46 o 
   3  -9   7       37.98       41.63     13.19 o 
   4  -9   7       28.38       26.63     12.15 o 
   5  -9   7       10.75        2.59      6.72 o 
  -6  -8   7        0.29        8.02     12.41 o 
  -5  -8   7        1.20        0.00      9.57 o 
  -4  -8   7       10.49       11.12     11.38 o 
  -3  -8   7       13.35       14.48      8.27 o 
  -2  -8   7        0.60        4.14      6.46 o 
  -1  -8   7        0.57        8.53      6.98 o 
   0  -8   7        0.66        4.65      6.72 o 
   1  -8   7        0.06        0.00      5.95 o 
   2  -8   7       20.75       24.05     10.08 o 
   3  -8   7       26.68       28.44     11.38 o 
   4  -8   7       49.40       43.18     12.93 o 
   5  -8   7       13.93       10.08      8.79 o 
   6  -8   7        1.97        6.46      9.31 o 
   7  -8   7       18.83       35.94     12.15 o 
  -8  -7   7       15.48       26.37     14.48 o 
  -7  -7   7       10.66       18.62     13.44 o 
  -6  -7   7        0.15        1.81     10.34 o 
  -5  -7   7        1.20        0.00      9.05 o 
  -4  -7   7        7.57       14.22      8.79 o 
  -3  -7   7      101.63      134.97     21.72 o 
  -2  -7   7        0.02        2.07      5.95 o 
  -1  -7   7      124.54      104.97     19.13 o 
   0  -7   7       24.23       27.67     11.12 o 
   1  -7   7       92.90      103.94     19.13 o 
   2  -7   7       96.58      106.27     19.13 o 
   3  -7   7      132.74      162.11     22.24 o 
   4  -7   7       92.03       65.67     16.29 o 
   5  -7   7       16.12       11.89      9.31 o 
   6  -7   7       25.73       35.68      8.87 o 
   7  -7   7       28.92       20.68     12.93 o 
   8  -7   7        4.86        0.78      9.57 o 
  -9  -6   7        7.27       12.41     12.93 o 
  -8  -6   7        8.51       15.77     12.93 o 
  -7  -6   7        2.75       10.08     10.08 o 
  -6  -6   7       22.98       23.79     13.70 o 
  -5  -6   7       12.69       19.13     10.34 o 
  -4  -6   7       37.42       28.70     11.38 o 
  -3  -6   7        0.16        0.00      5.43 o 
  -2  -6   7      311.50      304.84     26.37 o 
  -1  -6   7       12.03       34.13     11.63 o 
   0  -6   7       51.70       56.11     13.70 o 
   1  -6   7       85.67       94.37     17.32 o 
   2  -6   7        0.11        3.62      6.21 o 
   3  -6   7        8.44       10.34      7.76 o 
   4  -6   7       11.57       22.50      6.67 o 
   5  -6   7       32.33       37.48     11.63 o 
   6  -6   7      120.14      129.90     13.80 o 
   7  -6   7        6.78        8.40      5.70 o 
   8  -6   7        1.08        9.83      9.83 o 
   9  -6   7        0.71        1.81      9.05 o 
  10  -6   7        0.04        2.33     10.60 o 
  -9  -5   7        4.65        7.24     10.34 o 
  -8  -5   7       22.78       27.92     13.44 o 
  -7  -5   7        3.72        8.53      8.79 o 
  -6  -5   7        0.29        2.59      6.98 o 
  -5  -5   7       12.42       22.49     11.12 o 
  -4  -5   7       11.69       10.86      8.02 o 
  -3  -5   7       14.67       11.12      7.24 o 
  -2  -5   7        0.50        5.69      5.95 o 
  -1  -5   7      133.94      161.86     18.36 o 
   0  -5   7       17.89       33.61     10.08 o 
   1  -5   7      242.17      237.87     21.20 o 
   2  -5   7      710.26      668.11     34.65 o 
   3  -5   7       41.26       37.82      7.25 o 
   4  -5   7      134.74      131.80     11.85 o 
   5  -5   7       16.10       17.90      5.76 o 
   6  -5   7        0.40        0.83      4.91 o 
   7  -5   7       81.64      100.64     12.37 o 
   8  -5   7       24.80       25.86     11.12 o 
   9  -5   7        6.23       14.48     10.86 o 
  10  -5   7        0.42        5.43      9.57 o 
  11  -5   7        8.38        6.98     10.86 o 
 -10  -4   7      119.90      107.82     23.79 o 
  -9  -4   7       17.06       21.72     13.19 o 
  -8  -4   7        0.16        0.00      6.98 o 
  -7  -4   7       70.62      109.37     19.91 o 
  -6  -4   7      105.34      107.56     19.13 o 
  -5  -4   7      327.02      336.38     27.67 o 
  -4  -4   7      123.46      124.88     18.62 o 
  -3  -4   7       25.80       24.56      9.57 o 
  -2  -4   7      117.65      111.95     16.81 o 
  -1  -4   7       17.94       21.46      8.53 o 
   0  -4   7      149.89      133.93     15.51 o 
   1  -4   7       14.89       13.54      4.56 o 
   2  -4   7       31.96       41.93      7.07 o 
   3  -4   7        5.63       10.69      4.38 o 
   4  -4   7       27.08       32.83      6.95 o 
   5  -4   7       20.79       10.32      9.83 o 
   6  -4   7        0.87        0.00      3.74 o 
   7  -4   7       22.94       23.48      6.94 o 
   8  -4   7       72.06       79.38     17.32 o 
   9  -4   7      107.42      130.31     21.98 o 
  10  -4   7       58.61       67.48     18.87 o 
  11  -4   7        6.95       18.62     13.70 o 
 -10  -3   7      126.40      136.52     25.08 o 
  -9  -3   7       73.95       99.54     20.94 o 
  -8  -3   7       11.24       12.15     10.60 o 
  -7  -3   7        0.79        2.84      8.53 o 
  -6  -3   7       47.03       55.07     13.96 o 
  -5  -3   7     1191.13      954.58     43.95 o 
  -4  -3   7       11.72       19.39      7.76 o 
  -3  -3   7      112.67      119.71     16.81 o 
  -2  -3   7      535.67      494.36     28.96 o 
  -1  -3   7      277.01      274.92     12.97 o 
   0  -3   7       88.82       80.27      8.26 o 
   1  -3   7      191.67      161.11     10.30 o 
   2  -3   7       24.99       20.17      5.12 o 
   3  -3   7      254.56      273.48     13.98 o 
   4  -3   7      361.36      328.62     21.72 o 
   5  -3   7      186.08      214.33     13.13 o 
   6  -3   7        9.95       11.37      4.83 o 
   7  -3   7        0.00        0.00      5.43 o 
   8  -3   7       11.25       12.67      8.79 o 
   9  -3   7       90.36       96.70     18.87 o 
  10  -3   7       16.19        8.79      9.31 o 
  11  -3   7       19.01       32.06     14.22 o 
  12  -3   7        3.99       10.34     11.63 o 
 -11  -2   7       59.92       45.76     17.58 o 
 -10  -2   7        1.17        0.00      8.79 o 
  -9  -2   7      146.57      173.49     25.08 o 
  -8  -2   7        2.07        8.53      8.02 o 
  -7  -2   7      144.01      152.81     21.72 o 
  -6  -2   7      406.74      482.46     32.06 o 
  -5  -2   7        0.06        4.14      5.69 o 
  -4  -2   7       11.30       15.25      7.50 o 
  -3  -2   7      133.75      151.77     16.55 o 
  -2  -2   7       39.71       53.11      6.74 o 
  -1  -2   7       59.54       65.18      9.95 o 
   0  -2   7       43.94       38.13      6.21 o 
   1  -2   7       17.02       22.69      4.97 o 
   2  -2   7      125.81      123.87      9.05 o 
   3  -2   7      165.45      131.33     18.87 o 
   4  -2   7      152.07      159.61     10.50 o 
   5  -2   7        4.84        5.86      4.11 o 
   6  -2   7       16.50       21.23      5.64 o 
   7  -2   7        4.85        7.50      6.72 o 
   8  -2   7       37.38       47.83     13.44 o 
   9  -2   7      130.59      152.03     21.98 o 
  10  -2   7        0.00        2.59      7.50 o 
  11  -2   7      152.70      119.71     21.72 o 
  12  -2   7        1.05        4.14      8.79 o 
  13  -2   7       18.79       24.56     10.86 o 
 -11  -1   7        3.34       12.15     12.93 o 
 -10  -1   7        6.18        3.88      9.83 o 
  -9  -1   7       27.86       24.56     12.67 o 
  -8  -1   7        3.17        6.21      7.50 o 
  -7  -1   7        3.43        0.00      5.69 o 
  -6  -1   7      664.07      650.52     36.20 o 
  -5  -1   7       70.04       71.62     14.48 o 
  -4  -1   7       36.02       37.58      6.59 o 
  -3  -1   7      426.13      451.33     17.45 o 
  -2  -1   7       54.36       44.91      6.46 o 
  -1  -1   7      242.70      213.17     11.08 o 
   0  -1   7      188.82      188.27     10.40 o 
   1  -1   7        7.32        3.62      2.98 o 
   2  -1   7      387.98      395.87     14.81 o 
   3  -1   7      972.20      899.83     31.54 o 
   4  -1   7       96.14      100.26      8.32 o 
   5  -1   7      435.99      444.92     16.27 o 
   6  -1   7        0.62        1.99      3.25 o 
   7  -1   7        9.64        7.24      6.72 o 
   8  -1   7      473.90      423.25     29.22 o 
   9  -1   7      576.56      519.95     33.61 o 
  10  -1   7       11.36       18.62     10.08 o 
  11  -1   7       11.63       22.75     10.34 o 
  12  -1   7       20.43        5.69      6.98 o 
  13  -1   7        4.82        8.53      7.24 o 
 -11   0   7       98.39      114.80     23.27 o 
 -10   0   7        0.05        0.00      8.53 o 
  -9   0   7        8.33        4.14      8.79 o 
  -8   0   7      110.43      101.61     18.87 o 
  -7   0   7      242.59      281.57     25.08 o 
  -6   0   7      141.33      149.46     11.23 o 
  -5   0   7        5.15        3.35      3.36 o 
  -4   0   7        5.75        7.68      3.53 o 
  -3   0   7      511.08      466.15     35.68 o 
  -2   0   7      217.66      190.72     10.79 o 
  -1   0   7      119.52      109.86      8.13 o 
   0   0   7      219.40      218.96     20.30 o 
   1   0   7      100.72       86.39     18.87 o 
   2   0   7       25.51       28.82      5.03 o 
   3   0   7      631.24      632.63     17.85 o 
   4   0   7      748.41      749.93     38.01 o 
   5   0   7      542.03      539.55     16.57 o 
   6   0   7       45.32       54.17      6.55 o 
   7   0   7       92.89       70.84     13.44 o 
   8   0   7      542.97      516.59     31.29 o 
   9   0   7        3.79        3.88      6.21 o 
  10   0   7        9.85        9.31      7.50 o 
  11   0   7      213.58      192.36     22.49 o 
  12   0   7       57.59       69.55     16.81 o 
  13   0   7        4.71        6.21      6.98 o 
  14   0   7       17.37       20.68     10.86 o 
 -11   1   7       12.83        1.29     10.60 o 
 -10   1   7       15.86       27.67     12.93 o 
  -9   1   7       30.96       28.44     11.89 o 
  -8   1   7       66.89       57.94      9.61 o 
  -7   1   7        0.51        2.89      4.29 o 
  -6   1   7      150.86      152.25     11.37 o 
  -5   1   7       63.93       68.68      8.75 o 
  -4   1   7      418.34      389.25     16.19 o 
  -3   1   7        8.44       14.83      4.29 o 
  -2   1   7      946.45      958.09     23.92 o 
  -1   1   7       14.18       10.34      3.66 o 
   0   1   7       61.21       25.17     35.42 o 
   1   1   7      123.50      122.83      8.12 o 
   2   1   7       14.52       13.29      3.60 o 
   3   1   7      119.00      126.68      8.14 o 
   4   1   7      157.31      144.19      8.17 o 
   5   1   7      141.00      148.45      8.02 o 
   6   1   7      107.78      111.44     13.70 o 
   7   1   7       81.91       85.06     14.48 o 
   8   1   7       10.35       12.67      6.72 o 
   9   1   7       49.55       29.73     10.34 o 
  10   1   7      124.21      134.45     20.17 o 
  11   1   7       30.04       34.90     13.19 o 
  12   1   7       17.87       31.29     11.89 o 
  13   1   7        0.00        0.00      5.69 o 
  14   1   7        6.08       18.87      9.57 o 
 -11   2   7        0.50        3.36     10.34 o 
 -10   2   7        1.84        2.84      9.05 o 
  -9   2   7       54.02       53.19     10.08 o 
  -8   2   7        6.15        8.40      5.37 o 
  -7   2   7       70.14       77.53     10.74 o 
  -6   2   7      292.99      296.05     15.79 o 
  -5   2   7      610.92      604.47     21.43 o 
  -4   2   7      361.07      410.10     16.93 o 
  -3   2   7        5.01        5.40      4.14 o 
  -2   2   7      985.11      989.23     24.03 o 
  -1   2   7      378.83      382.66     14.35 o 
   0   2   7     1489.66     1627.44     28.48 o 
   1   2   7      123.79      134.32      9.18 o 
   2   2   7        0.04        1.94      2.19 o 
   3   2   7        6.09        5.87      2.48 o 
   4   2   7        0.07        0.61      1.80 o 
   5   2   7      319.14      294.68      9.53 o 
   6   2   7      208.60      190.30     16.81 o 
   7   2   7       44.24       46.54     10.86 o 
   8   2   7       42.11       48.61     11.89 o 
   9   2   7        0.01        0.00      3.62 o 
  10   2   7      219.87      228.64     31.29 o 
  11   2   7      112.05      129.28     19.91 o 
  12   2   7      233.42      249.25     25.34 o 
  13   2   7        3.64        1.81      6.98 o 
  14   2   7       40.29       52.75     15.51 o 
 -11   3   7        6.37       11.89      7.45 o 
 -10   3   7       59.15       70.46     12.40 o 
  -9   3   7        6.88        6.43      5.47 o 
  -8   3   7       47.51       61.58     10.30 o 
  -7   3   7      497.98      461.75     21.04 o 
  -6   3   7      337.60      329.04     17.08 o 
  -5   3   7       14.37       16.93      5.11 o 
  -4   3   7      106.86      108.59      9.23 o 
  -3   3   7      124.86      106.31     12.93 o 
  -2   3   7      290.68      250.21     12.34 o 
  -1   3   7      769.03      698.08     19.56 o 
   0   3   7      294.88      315.98     12.84 o 
   1   3   7     1019.96      973.88     27.79 o 
   2   3   7      159.38      166.28      8.79 o 
   3   3   7     1369.41     1409.10     78.21 o 
   4   3   7       14.83       15.60      2.72 o 
   5   3   7      179.59      166.51     15.00 o 
   6   3   7      302.17      275.36     19.91 o 
   7   3   7       41.66       39.56      9.83 o 
   8   3   7       77.60       72.40     13.44 o 
   9   3   7      605.98      584.33     32.58 o 
  10   3   7      412.54      429.23     43.57 o 
  11   3   7       21.78       28.54      7.22 o 
  12   3   7      101.42      103.42     19.39 o 
  13   3   7        9.51       22.24     10.34 o 
  14   3   7        1.86        0.00      6.72 o 
 -11   4   7        1.69        0.00      5.74 o 
 -10   4   7        5.38       16.75      7.84 o 
  -9   4   7       28.84       18.69      7.20 o 
  -8   4   7        7.20        2.97      5.12 o 
  -7   4   7      178.41      202.16     19.39 o 
  -6   4   7      221.87      192.49     13.51 o 
  -5   4   7      794.71      743.89     40.98 o 
  -4   4   7        7.74        8.94      4.22 o 
  -3   4   7       69.57       82.79     12.80 o 
  -2   4   7       29.09       28.37      5.67 o 
  -1   4   7      507.26      526.75     17.45 o 
   0   4   7        5.15       13.05      3.74 o 
   1   4   7      167.90      176.51      9.31 o 
   2   4   7      228.33      214.11      9.57 o 
   3   4   7       39.30       52.33      7.76 o 
   4   4   7       94.72      125.08      7.24 o 
   5   4   7      302.84      318.80     20.43 o 
   6   4   7       18.97       16.81      6.72 o 
   7   4   7       66.98       81.70     13.19 o 
   8   4   7       30.13       34.90     10.08 o 
   9   4   7      216.31      182.54     18.36 o 
  10   4   7      468.69      423.51     28.96 o 
  11   4   7       26.37       29.85      7.77 o 
  12   4   7       20.36       16.57      6.47 o 
  13   4   7        1.25        5.17      8.02 o 
  14   4   7        6.70       12.15      8.02 o 
 -11   5   7       79.40       87.21     14.35 o 
 -10   5   7       47.24       61.78     12.10 o 
  -9   5   7      134.76      140.00     15.72 o 
  -8   5   7       18.97       14.75      8.40 o 
  -7   5   7      251.78      222.37     15.41 o 
  -6   5   7      594.01      568.76     23.31 o 
  -5   5   7        5.89        3.54      3.53 o 
  -4   5   7       29.25       25.62      5.89 o 
  -3   5   7      882.07      867.68     85.19 o 
  -2   5   7      457.05      465.10     21.46 o 
  -1   5   7     1294.18     1285.90     99.41 o 
   0   5   7        0.74        3.56      2.46 o 
   1   5   7      507.98      478.47     16.68 o 
   2   5   7     1461.10     1527.70     38.01 o 
   3   5   7     1005.46     1062.41     41.11 o 
   4   5   7      191.37      156.35      8.92 o 
   5   5   7       18.89       17.06      6.46 o 
   6   5   7      768.11      844.70     33.87 o 
   7   5   7      247.57      217.44     18.10 o 
   8   5   7       24.06       23.01      8.27 o 
   9   5   7       47.75       33.61      9.83 o 
  10   5   7      288.25      253.01     23.66 o 
  11   5   7       39.63       42.56      8.77 o 
  12   5   7       26.91       19.97     11.12 o 
  13   5   7       40.38       25.88     12.54 o 
  14   5   7        0.82        0.00      5.76 o 
 -11   6   7        7.08       16.39      7.88 o 
 -10   6   7       16.76       37.75      9.93 o 
  -9   6   7        7.07       13.88      6.90 o 
  -8   6   7        0.57        2.41      4.35 o 
  -7   6   7      104.24       99.72     12.78 o 
  -6   6   7      115.08      110.99     12.58 o 
  -5   6   7       62.31       61.99      9.53 o 
  -4   6   7      301.82      316.93     16.54 o 
  -3   6   7        9.62        8.06      3.83 o 
  -2   6   7        5.19        7.43      3.60 o 
  -1   6   7        1.18        0.93      2.65 o 
   0   6   7        1.81        1.03      2.46 o 
   1   6   7      418.01      401.91     14.69 o 
   2   6   7      146.93      158.02     16.68 o 
   3   6   7      500.43      457.78     20.17 o 
   4   6   7       30.99       34.64      4.15 o 
   5   6   7       90.55       78.34     12.41 o 
   6   6   7       38.68       42.66     10.08 o 
   7   6   7        1.08        4.14      4.14 o 
   8   6   7        1.38        3.62      5.43 o 
   9   6   7        0.15        2.17      3.64 o 
  10   6   7       84.01       83.63     10.93 o 
  11   6   7       20.37       17.06      6.49 o 
  12   6   7        0.87        0.55      4.48 o 
  13   6   7       20.04       31.98      8.46 o 
  14   6   7        2.74       11.89     11.89 o 
 -10   7   7        3.27        6.76      5.65 o 
  -9   7   7        0.00        0.80      5.36 o 
  -8   7   7        1.22        0.43      5.21 o 
  -7   7   7        9.81        2.83      4.59 o 
  -6   7   7      172.15      164.73     13.78 o 
  -5   7   7       13.28       13.99      5.57 o 
  -4   7   7      129.94      127.35     12.52 o 
  -3   7   7      317.63      328.15     16.54 o 
  -2   7   7      150.94      150.85     14.22 o 
  -1   7   7       22.92       28.80      9.18 o 
   0   7   7     1375.44     1355.23     78.73 o 
   1   7   7      444.39      417.86     20.17 o 
   2   7   7      356.39      372.57     14.20 o 
   3   7   7      454.34      479.62     22.62 o 
   4   7   7       10.19       13.05      3.35 o 
   5   7   7      237.66      249.76     18.62 o 
   6   7   7      179.58      186.68     16.55 o 
   7   7   7      266.59      246.14     19.13 o 
   8   7   7        0.35        5.17      5.43 o 
   9   7   7       62.62       81.57     10.45 o 
  10   7   7      270.49      280.96     16.63 o 
  11   7   7      235.14      248.70     16.45 o 
  12   7   7        0.08        6.72      8.02 o 
  13   7   7       46.24       83.00     18.87 o 
  14   7   7       17.03       42.40     15.51 o 
 -10   8   7      109.72      130.19     17.02 o 
  -9   8   7       28.09       28.04      8.94 o 
  -8   8   7        5.19        2.00      5.52 o 
  -7   8   7        1.86        1.76      4.45 o 
  -6   8   7       58.64       59.56     10.42 o 
  -5   8   7       56.24       32.06      7.86 o 
  -4   8   7      300.00      294.91     17.45 o 
  -3   8   7        0.97        6.41      4.10 o 
  -2   8   7       11.86       13.65      4.78 o 
  -1   8   7       21.97       15.25      4.94 o 
   0   8   7      173.60      193.59      9.54 o 
   1   8   7       30.16       24.81      4.38 o 
   2   8   7       47.58       45.70      6.03 o 
   3   8   7     1041.34     1067.25     19.03 o 
   4   8   7        0.72        3.97      2.12 o 
   5   8   7      563.73      545.03     27.15 o 
   6   8   7        1.44        0.78      4.14 o 
   7   8   7       13.24       14.48      6.72 o 
   8   8   7       50.45       56.50      8.87 o 
   9   8   7      410.05      372.44     26.37 o 
  10   8   7      214.99      239.53     15.79 o 
  11   8   7      114.99      104.46     19.65 o 
  12   8   7        0.39        7.50      8.79 o 
  13   8   7        0.92       10.08     10.60 o 
  14   8   7        1.36        0.00      9.83 o 
  -9   9   7        0.70        2.33      6.17 o 
  -8   9   7        0.43        0.00      4.06 o 
  -7   9   7       17.93       14.48      6.40 o 
  -6   9   7        3.39        3.55      4.96 o 
  -5   9   7        3.05        2.46      5.82 o 
  -4   9   7       31.88       31.41      7.86 o 
  -3   9   7        3.77       16.08      5.15 o 
  -2   9   7       20.92       17.97      4.52 o 
  -1   9   7       32.64       31.41      5.57 o 
   0   9   7        0.53        1.69      2.63 o 
   1   9   7       58.94       72.37      7.67 o 
   2   9   7       28.29       28.38      4.57 o 
   3   9   7        0.57        3.77      3.20 o 
   4   9   7      162.25      137.81     14.48 o 
   5   9   7       31.09       53.00     10.86 o 
   6   9   7      208.34      208.40     17.84 o 
   7   9   7        1.56        2.17      3.72 o 
   8   9   7        0.18        1.68      3.47 o 
   9   9   7      162.13      134.97     20.68 o 
  10   9   7      124.64      153.32     22.49 o 
  11   9   7        1.40        7.24      8.27 o 
  12   9   7        0.05        0.00      8.27 o 
  13   9   7        2.09       11.12     10.08 o 
  -8  10   7        0.40        4.67      5.68 o 
  -7  10   7        9.24       15.07      6.77 o 
  -6  10   7       47.70       50.70     10.33 o 
  -5  10   7        5.02       15.90      6.44 o 
  -4  10   7       21.08       25.60      7.13 o 
  -3  10   7       65.01       64.79      8.86 o 
  -2  10   7       59.35       67.53      8.40 o 
  -1  10   7       99.58      105.84      8.94 o 
   0  10   7       20.33       19.81      4.42 o 
   1  10   7        8.33        9.64      3.17 o 
   2  10   7      101.84       93.24      9.57 o 
   3  10   7      474.17      473.20     18.29 o 
   4  10   7       11.71       17.06      7.50 o 
   5  10   7       73.72       95.15     13.96 o 
   6  10   7      127.16      112.21     13.44 o 
   7  10   7        7.69        3.07      5.56 o 
   8  10   7        2.27        0.52      5.95 o 
   9  10   7        0.25        5.95      6.72 o 
  10  10   7       16.22       21.20     11.12 o 
  11  10   7       49.26       52.23     16.03 o 
  12  10   7       12.02       19.65     13.19 o 
  13  10   7        0.38        5.43      9.57 o 
  -7  11   7       32.97       31.50      9.13 o 
  -6  11   7        0.62        0.00      4.66 o 
  -5  11   7        2.64        1.35      4.82 o 
  -4  11   7        4.75        7.48      4.58 o 
  -3  11   7       89.28       91.51     10.20 o 
  -2  11   7        9.04       12.16      4.57 o 
  -1  11   7       18.35       21.18      5.10 o 
   0  11   7        6.82        0.52      2.93 o 
   1  11   7       57.61       30.84     13.51 o 
   2  11   7      255.49      252.31     14.81 o 
   3  11   7       12.23        8.22      4.53 o 
   4  11   7       27.72       26.63      8.79 o 
   5  11   7      310.49      355.13     17.60 o 
   6  11   7      118.42      112.21     18.62 o 
   7  11   7       50.54       50.68     13.44 o 
   8  11   7        1.76        4.65      6.72 o 
   9  11   7       82.16       92.30     19.13 o 
  10  11   7        0.00        3.62      6.46 o 
  11  11   7       18.21       13.96     10.86 o 
  12  11   7       39.44       24.05     13.19 o 
  -6  12   7        0.01        2.41      4.82 o 
  -5  12   7        1.48        0.38      5.08 o 
  -4  12   7        4.97        5.10      4.30 o 
  -3  12   7        6.25       10.78      4.94 o 
  -2  12   7       10.14       16.06      5.44 o 
  -1  12   7        6.02        8.27      4.20 o 
   0  12   7       33.21       14.86     11.92 o 
   1  12   7        3.55        3.33      4.82 o 
   2  12   7      163.10      174.11     13.50 o 
   3  12   7       61.64       82.49     10.42 o 
   4  12   7        0.47        4.65      5.69 o 
   5  12   7       21.51       16.55      8.53 o 
   6  12   7        3.16       12.93      8.02 o 
   7  12   7        5.47        5.69      7.50 o 
   8  12   7       48.99       47.83     13.19 o 
   9  12   7        4.54        2.33      5.43 o 
  10  12   7       77.86       56.11     15.00 o 
  11  12   7       24.32       37.49     12.67 o 
  -5  13   7       19.07       16.46      5.57 o 
  -4  13   7        2.64        1.18      4.01 o 
  -3  13   7       33.26       43.78      7.72 o 
  -2  13   7       42.99       45.59      8.26 o 
  -1  13   7       21.54       20.74      6.45 o 
   0  13   7       60.40       52.38      8.05 o 
   1  13   7        7.60        0.39      6.33 o 
   2  13   7        0.84        5.17      8.79 o 
   3  13   7      267.24      273.81     23.79 o 
   4  13   7        7.47        5.43      7.24 o 
   5  13   7        7.84       10.60      8.02 o 
   6  13   7        5.12       10.60      8.53 o 
   7  13   7        4.20       17.58      8.02 o 
   8  13   7        3.05        7.24      6.72 o 
   9  13   7        2.48        8.27      6.98 o 
  10  13   7       11.35       17.06      9.83 o 
  -3  14   7        4.86        6.37      4.46 o 
  -2  14   7       29.17       22.48      6.19 o 
  -1  14   7        9.87       14.29      5.31 o 
   1  14   7        2.20        3.62      8.02 o 
   2  14   7       20.78       24.56     11.12 o 
   4  14   7       40.53       42.66     13.44 o 
   5  14   7       21.02       32.06     11.89 o 
   6  14   7        1.66        3.36      6.98 o 
   7  14   7        0.02        3.62      6.72 o 
   8  14   7       17.64       39.30     12.67 o 
   9  14   7        0.66        3.36      6.72 o 
  -1  15   7        4.77        0.00      4.19 o 
   1  15   7        3.49       16.55     12.67 o 
   2  15   7       78.22      110.14     21.20 o 
   5  15   7        2.62        0.52      6.98 o 
   6  15   7        4.70        6.98      7.76 o 
  -1  -9   8        6.68        4.91      8.53 o 
   0  -9   8       13.29        3.10      6.72 o 
   1  -9   8       69.23       75.50     18.10 o 
   2  -9   8        2.19        5.95      8.02 o 
  -4  -8   8       12.68       21.20     10.34 o 
  -3  -8   8       34.55       27.15     11.38 o 
  -2  -8   8       12.94       12.93      8.27 o 
  -1  -8   8       30.57       43.44     13.70 o 
   0  -8   8       50.73       50.94     15.00 o 
   1  -8   8        0.03        0.00      6.46 o 
   2  -8   8        0.12        5.69      7.24 o 
   3  -8   8        1.42        0.00      6.98 o 
   4  -8   8       31.56       35.42     11.89 o 
   5  -8   8       33.48       40.85     13.19 o 
  -6  -7   8       88.04      122.55     25.08 o 
  -5  -7   8        0.13        0.52      9.31 o 
  -4  -7   8        4.50        6.98      7.24 o 
  -3  -7   8        4.47       16.03      8.02 o 
  -2  -7   8       13.61       12.15      8.79 o 
  -1  -7   8       28.41       30.77     11.63 o 
   0  -7   8        2.09        6.21      6.98 o 
   1  -7   8       27.45       22.24     10.60 o 
   2  -7   8       15.83       15.00      9.31 o 
   3  -7   8       28.35       31.03     12.41 o 
   4  -7   8        3.67        2.07      7.50 o 
   5  -7   8        1.26        3.62      7.76 o 
   6  -7   8        3.69        5.69      8.02 o 
  -7  -6   8       13.81       19.13     13.44 o 
  -6  -6   8        0.66        1.03      9.57 o 
  -5  -6   8      104.90      114.02     21.20 o 
  -4  -6   8       82.98       78.60     18.10 o 
  -3  -6   8       27.62       40.85     12.93 o 
  -2  -6   8        3.07       16.29      8.79 o 
  -1  -6   8      142.44      117.13     20.17 o 
   0  -6   8       60.65       50.42     14.22 o 
   1  -6   8        2.13        6.21      7.24 o 
   2  -6   8        0.04       11.89      8.27 o 
   3  -6   8       12.64       32.84     11.38 o 
   4  -6   8       51.41       42.40     13.19 o 
   5  -6   8        4.75        0.26      6.98 o 
   6  -6   8        8.00       15.64      6.58 o 
   7  -6   8       23.50        0.00      6.21 o 
   8  -6   8       59.26       87.13     20.17 o 
   9  -6   8        3.52        0.00     10.08 o 
  -8  -5   8       43.72       50.68     17.58 o 
  -7  -5   8        6.88        4.14     10.60 o 
  -6  -5   8        1.32        0.00      8.53 o 
  -5  -5   8       19.76       11.63      8.53 o 
  -4  -5   8       15.04       18.87      9.57 o 
  -3  -5   8       21.12       31.54     11.38 o 
  -2  -5   8       12.76       13.70      9.05 o 
  -1  -5   8       38.22       39.82     12.15 o 
   0  -5   8       79.53       70.84     15.25 o 
   1  -5   8        4.80        3.36      5.43 o 
   2  -5   8        8.60       15.25      8.27 o 
   3  -5   8       29.65       18.62      9.05 o 
   4  -5   8      136.60      149.22     12.68 o 
   5  -5   8       26.43       37.49      8.50 o 
   6  -5   8        0.02        0.00      4.39 o 
   7  -5   8       33.94       34.13     13.44 o 
   8  -5   8       64.58       68.78     17.58 o 
   9  -5   8        0.01        0.00      8.79 o 
  10  -5   8        0.32        5.17     10.34 o 
  -9  -4   8       13.41        4.91     11.38 o 
  -8  -4   8        0.40        0.78      8.27 o 
  -7  -4   8        0.07        0.00      8.27 o 
  -6  -4   8       31.12       35.42     13.70 o 
  -5  -4   8       67.97       84.29     17.32 o 
  -4  -4   8        4.02        2.33      6.46 o 
  -3  -4   8       26.66       28.70     10.60 o 
  -2  -4   8      125.99      120.49     18.87 o 
  -1  -4   8      210.72      208.14     20.68 o 
   0  -4   8       61.72       65.93     13.96 o 
   1  -4   8        2.20        5.17      5.69 o 
   2  -4   8      103.22      105.66     10.74 o 
   3  -4   8      114.88      112.69     11.50 o 
   4  -4   8      358.02      351.14     17.73 o 
   5  -4   8        1.37        1.30      3.93 o 
   6  -4   8       33.24       29.57      7.51 o 
   7  -4   8       68.27       72.91     17.06 o 
   8  -4   8       71.03       62.05     16.03 o 
   9  -4   8        9.11       18.10     11.38 o 
  10  -4   8        1.14        8.02      9.83 o 
  11  -4   8        2.17        7.24     10.60 o 
  -9  -3   8       13.44       22.75     13.96 o 
  -8  -3   8        0.49        0.00      7.50 o 
  -7  -3   8       69.59       65.67     16.81 o 
  -6  -3   8        0.14        3.62      7.50 o 
  -5  -3   8       18.74       21.98      9.83 o 
  -4  -3   8       59.56       65.67     15.00 o 
  -3  -3   8      376.66      383.70     27.92 o 
  -2  -3   8       90.32       85.84     15.25 o 
  -1  -3   8       63.66       81.70     14.74 o 
   0  -3   8      162.99      155.35     10.81 o 
   1  -3   8       13.89        9.50      4.09 o 
   2  -3   8        9.74        9.82      4.48 o 
   3  -3   8      231.78      234.87     13.80 o 
   4  -3   8       32.71       33.49      7.18 o 
   5  -3   8        1.03        0.00      4.27 o 
   6  -3   8        8.80       15.00      5.28 o 
   7  -3   8      381.36      345.69     27.92 o 
   8  -3   8        6.52        5.95      6.98 o 
   9  -3   8      148.85      131.35     21.98 o 
  10  -3   8       17.35       24.05     12.41 o 
  11  -3   8       17.31       21.98     12.93 o 
  12  -3   8       20.82       18.87     12.93 o 
 -10  -2   8        9.24       25.08     14.74 o 
  -9  -2   8        6.84        9.05     12.41 o 
  -8  -2   8       68.12       92.82     19.91 o 
  -7  -2   8        4.42        5.43      8.27 o 
  -6  -2   8       21.86       19.65      9.57 o 
  -5  -2   8        8.78        5.69      6.46 o 
  -4  -2   8       28.79       29.48     10.08 o 
  -3  -2   8        2.71        1.03      4.40 o 
  -2  -2   8       72.44       65.41     13.19 o 
  -1  -2   8      235.10      218.86     12.29 o 
   0  -2   8       14.57       16.41      4.64 o 
   1  -2   8      128.88      119.44     11.51 o 
   2  -2   8      192.79      188.17     11.61 o 
   3  -2   8      740.38      704.43     49.13 o 
   4  -2   8        4.42        7.36      4.29 o 
   5  -2   8       27.49       25.77      6.21 o 
   6  -2   8       26.31       38.52     11.38 o 
   7  -2   8      306.99      282.34     24.56 o 
   8  -2   8       97.99       92.82     17.84 o 
   9  -2   8       61.19       59.98     16.55 o 
  10  -2   8        3.84        8.79      9.31 o 
  11  -2   8      109.59      126.43     23.53 o 
  12  -2   8        1.24        2.33     10.60 o 
 -10  -1   8       41.93       35.42     16.55 o 
  -9  -1   8      128.63      132.38     23.53 o 
  -8  -1   8       40.71       45.51     14.48 o 
  -7  -1   8       26.95       26.37     11.38 o 
  -6  -1   8        0.61        9.05      7.24 o 
  -5  -1   8      134.00      119.45     18.62 o 
  -4  -1   8      293.02      305.35     24.30 o 
  -3  -1   8        2.21        5.97      3.59 o 
  -2  -1   8        2.48        7.24      3.47 o 
  -1  -1   8      206.46      213.50     11.89 o 
   0  -1   8       14.82       22.04      5.08 o 
   1  -1   8      365.90      381.77     15.71 o 
   2  -1   8      235.55      243.16     15.13 o 
   3  -1   8       18.17       16.80      7.89 o 
   4  -1   8       51.10       56.79      7.64 o 
   5  -1   8       13.86        9.86      4.45 o 
   6  -1   8       43.48       43.95     11.63 o 
   7  -1   8       33.58       62.31     14.22 o 
   8  -1   8       64.09       80.41     16.29 o 
   9  -1   8       22.70       32.84     12.41 o 
  10  -1   8       25.55       21.98     10.86 o 
  11  -1   8       11.04       26.37     12.41 o 
  12  -1   8       15.18       19.91      9.57 o 
  13  -1   8        0.15        1.81      6.46 o 
 -10   0   8       12.26       12.67     12.41 o 
  -9   0   8        1.30        2.07      8.79 o 
  -8   0   8       75.26       79.63     18.10 o 
  -7   0   8       48.35       46.54     13.96 o 
  -6   0   8      138.07      158.75     19.39 o 
  -5   0   8       28.24       41.72      7.59 o 
  -4   0   8        0.69        3.50      3.23 o 
  -3   0   8        0.31        0.11      2.79 o 
  -2   0   8       15.64       19.96      4.94 o 
  -1   0   8        1.29        1.21      2.61 o 
   0   0   8       22.87       24.65      5.34 o 
   1   0   8       33.59       37.75      6.22 o 
   2   0   8       25.84       19.75      4.53 o 
   3   0   8      684.80      663.49     19.77 o 
   4   0   8       30.43       36.12      6.07 o 
   5   0   8       90.14      115.13      9.83 o 
   6   0   8      424.92      421.96     27.41 o 
   7   0   8      112.42      109.63     17.06 o 
   8   0   8       81.94       97.99     17.32 o 
   9   0   8      961.66      886.33     43.95 o 
  10   0   8      120.69      134.19     21.46 o 
  11   0   8        0.03        0.00      5.17 o 
  12   0   8        0.82        5.43      7.24 o 
  13   0   8       44.17       31.80     12.15 o 
 -11   1   8        0.68        5.43     10.86 o 
 -10   1   8        4.36        3.10     10.34 o 
  -9   1   8        0.12        0.00      8.02 o 
  -8   1   8      209.64      216.67     23.79 o 
  -7   1   8      183.12      182.02     21.46 o 
  -6   1   8      982.99      923.90     28.29 o 
  -5   1   8      286.51      279.16     15.15 o 
  -4   1   8        3.15        5.87      3.85 o 
  -3   1   8      152.28      154.15     14.35 o 
  -2   1   8       48.74       58.41      7.76 o 
  -1   1   8      313.15      348.17     16.68 o 
   0   1   8        0.54        0.00      2.10 o 
   1   1   8        4.36       11.38      3.53 o 
   2   1   8       91.83       80.26      6.98 o 
   3   1   8      559.19      586.69     17.69 o 
   4   1   8      188.12      178.55      9.88 o 
   5   1   8      865.39      805.14     34.90 o 
   6   1   8      517.70      529.52     29.73 o 
   7   1   8      129.31      145.57     17.32 o 
   8   1   8       33.20       46.54     12.67 o 
   9   1   8      372.52      373.35     28.44 o 
  10   1   8        0.01        3.88      6.21 o 
  11   1   8       15.78       16.29      8.79 o 
  12   1   8       24.70       13.19      9.05 o 
  13   1   8       11.91       14.48      8.53 o 
 -11   2   8        0.05        8.02     11.63 o 
 -10   2   8        0.25        8.53     11.12 o 
  -9   2   8       57.01       90.24     19.91 o 
  -8   2   8        5.42       10.35      6.33 o 
  -7   2   8       13.36       23.67      6.95 o 
  -6   2   8       97.98      119.04     17.97 o 
  -5   2   8       73.20       64.15      9.19 o 
  -4   2   8       43.19       38.01      7.02 o 
  -3   2   8       56.68       64.34      8.24 o 
  -2   2   8        1.08        1.12      2.84 o 
  -1   2   8      668.29      600.32     74.33 o 
   0   2   8      490.63      428.14     15.90 o 
   1   2   8        4.13        5.01      2.91 o 
   2   2   8        0.55        0.81      2.17 o 
   3   2   8        0.01        4.74      2.72 o 
   4   2   8      117.30      116.60     10.60 o 
   5   2   8      132.77      134.97     14.74 o 
   6   2   8        0.36        4.14      5.69 o 
   7   2   8      118.76       94.89     15.51 o 
   8   2   8      458.33      430.75     28.44 o 
   9   2   8       37.65       27.67      9.57 o 
  10   2   8       24.44       17.06      8.79 o 
  11   2   8       17.16       20.94     10.60 o 
  12   2   8        9.05       15.51      9.57 o 
  13   2   8       96.04       86.87     18.36 o 
  14   2   8        0.00        5.95      7.50 o 
 -11   3   8       16.37        5.17     12.15 o 
 -10   3   8        0.00        2.33      9.31 o 
  -9   3   8        1.76        4.44      5.96 o 
  -8   3   8        7.81       13.35      6.08 o 
  -7   3   8     1324.02     1196.06     34.70 o 
  -6   3   8      162.18      131.08     12.17 o 
  -5   3   8      149.38      139.94     15.90 o 
  -4   3   8      159.35      152.77     11.40 o 
  -3   3   8        2.66        3.38      3.01 o 
  -2   3   8       75.65       68.77      8.40 o 
  -1   3   8      199.65      222.09     11.97 o 
   0   3   8      254.22      236.23     16.81 o 
   1   3   8     1339.07     1440.83     43.83 o 
   2   3   8      209.13      240.83     11.12 o 
   3   3   8      277.27      320.36     12.09 o 
   4   3   8      291.46      303.88     10.92 o 
   5   3   8       16.99       14.22      6.72 o 
   6   3   8       35.52       46.54     11.12 o 
   7   3   8       53.43       53.26     11.89 o 
   8   3   8       53.20       51.71     12.15 o 
   9   3   8      109.92      118.68     18.10 o 
  10   3   8        4.29        8.53      7.24 o 
  11   3   8       46.20       51.86      9.70 o 
  12   3   8        8.99       17.06      9.31 o 
  13   3   8       46.93       31.54     12.67 o 
  14   3   8        2.79       10.08      7.50 o 
 -11   4   8       19.51       36.05      9.85 o 
 -10   4   8       19.98       27.09      9.70 o 
  -9   4   8        3.09        5.09      6.07 o 
  -8   4   8       55.78       46.04      9.50 o 
  -7   4   8      226.90      221.79     15.89 o 
  -6   4   8        1.64        0.00      3.84 o 
  -5   4   8      108.29      104.66     11.61 o 
  -4   4   8      129.59      128.67     10.69 o 
  -3   4   8        4.29        8.02      3.84 o 
  -2   4   8      178.63      151.43     10.50 o 
  -1   4   8       89.67      103.77      8.59 o 
   0   4   8      127.87      143.75      9.49 o 
   1   4   8        0.29        2.77      3.23 o 
   2   4   8       35.81       36.33      5.45 o 
   3   4   8       22.86       20.75      4.04 o 
   4   4   8       20.74       24.82      7.50 o 
   5   4   8      319.42      277.95     20.43 o 
   6   4   8      109.32      128.24     14.48 o 
   7   4   8      135.17      142.98     15.77 o 
   8   4   8       70.74       69.29     13.96 o 
   9   4   8      282.61      271.48     23.27 o 
  10   4   8        7.07       13.96      8.79 o 
  11   4   8      251.13      246.39     16.71 o 
  12   4   8       17.17       25.83      7.52 o 
  13   4   8       14.36       22.49     10.86 o 
  14   4   8       38.23       67.74     16.55 o 
 -10   5   8       34.73       30.82      9.04 o 
  -9   5   8      133.08      128.52     15.78 o 
  -8   5   8      226.36      254.29     18.06 o 
  -7   5   8      301.03      344.95     32.45 o 
  -6   5   8       31.41       52.11      9.78 o 
  -5   5   8      270.75      261.52     15.89 o 
  -4   5   8       96.21       91.32     10.58 o 
  -3   5   8      173.16      163.94     11.60 o 
  -2   5   8      101.92      119.38      9.59 o 
  -1   5   8       67.87       88.08      9.05 o 
   0   5   8      213.76      229.08     16.29 o 
   1   5   8       30.19       50.67      6.63 o 
   2   5   8      578.48      652.28     18.07 o 
   3   5   8      206.40      190.84     11.51 o 
   4   5   8       49.91       59.21     11.38 o 
   5   5   8       76.78       62.31     11.89 o 
   6   5   8      265.60      282.34     20.94 o 
   7   5   8      126.11      135.22     15.00 o 
   8   5   8      242.80      221.32     19.91 o 
   9   5   8       47.76       47.32     11.89 o 
  10   5   8       37.17       27.52     11.76 o 
  11   5   8        0.00        0.94      4.47 o 
  12   5   8        1.72        0.00      4.64 o 
  13   5   8        5.95       11.50      6.21 o 
  14   5   8        2.33        0.00      6.72 o 
 -10   6   8       28.37       37.22      9.68 o 
  -9   6   8       28.31       17.59      7.40 o 
  -8   6   8        1.82        6.54      5.84 o 
  -7   6   8       18.80       11.99      5.94 o 
  -6   6   8      130.41      165.52     14.87 o 
  -5   6   8      434.30      360.54     19.01 o 
  -4   6   8       37.02       38.17      7.88 o 
  -3   6   8      135.09      125.72     10.58 o 
  -2   6   8       18.42       17.31      4.59 o 
  -1   6   8        1.03        4.50      3.16 o 
   0   6   8      300.47      335.16     42.66 o 
   1   6   8      299.98      306.99     13.55 o 
   2   6   8      946.41      977.83     44.73 o 
   3   6   8        2.78        4.56      2.67 o 
   4   6   8      743.76      716.20     32.06 o 
   5   6   8      602.96      557.70     28.70 o 
   6   6   8        0.45        0.00      4.14 o 
   7   6   8       15.55       17.58      7.76 o 
   8   6   8       32.11       40.59     11.12 o 
   9   6   8        3.48        5.43      5.69 o 
  10   6   8       17.30       17.51      6.21 o 
  11   6   8       36.05       37.54      8.50 o 
  12   6   8       30.48       52.26     10.32 o 
  13   6   8        7.18        8.31      5.76 o 
  14   6   8       21.78       38.75      9.50 o 
 -10   7   8       89.89      106.99     15.72 o 
  -9   7   8       53.73       65.76     12.47 o 
  -8   7   8       16.42       15.45      6.90 o 
  -7   7   8       19.27       20.15      7.29 o 
  -6   7   8      140.09      148.73     15.16 o 
  -5   7   8       53.75       77.32     12.28 o 
  -4   7   8       32.45       30.00      7.13 o 
  -3   7   8      743.94      717.70     59.73 o 
  -2   7   8      212.84      220.37     19.78 o 
  -1   7   8       49.36       45.23      7.57 o 
   0   7   8      584.83      556.20     29.22 o 
   1   7   8      265.16      299.41     18.36 o 
   2   7   8      493.81      509.01     37.75 o 
   3   7   8       83.82       70.05      7.14 o 
   4   7   8      140.22      113.51     13.70 o 
   5   7   8      490.98      522.02     27.92 o 
   6   7   8       15.21       11.12      6.21 o 
   7   7   8       34.55       36.71      9.83 o 
   8   7   8        7.16        9.31      5.95 o 
   9   7   8        6.54       11.63      7.50 o 
  10   7   8        7.23       11.91      5.70 o 
  11   7   8       54.07       55.47      9.83 o 
  12   7   8        2.12        5.47      5.69 o 
  13   7   8       57.16       78.86     18.87 o 
  14   7   8        4.42       14.22     11.63 o 
  -9   8   8        1.51        2.95      5.04 o 
  -8   8   8        8.66       11.25      5.67 o 
  -7   8   8       24.65       31.66      7.94 o 
  -6   8   8      135.65      142.94     15.33 o 
  -5   8   8        0.63        4.10      4.29 o 
  -4   8   8       12.13        9.61      5.09 o 
  -3   8   8        3.16        2.64      3.93 o 
  -2   8   8      141.56      102.99     14.09 o 
  -1   8   8        1.69        3.01      3.46 o 
   0   8   8       12.51       16.49      5.30 o 
   1   8   8      102.30       91.98      9.44 o 
   2   8   8      532.49      466.95     17.32 o 
   3   8   8     1433.39     1457.10     52.87 o 
   4   8   8        2.77        0.00      3.62 o 
   5   8   8       18.24        7.76      5.43 o 
   6   8   8       37.12       42.66     10.60 o 
   7   8   8        0.20        4.14      4.91 o 
   8   8   8       58.64       66.19     13.19 o 
   9   8   8       17.45       22.12      6.34 o 
  10   8   8       34.95       35.87      8.01 o 
  11   8   8       64.65       60.68     10.42 o 
  12   8   8       28.02       45.76     14.74 o 
  13   8   8        5.56        1.55      7.76 o 
  -9   9   8        9.07       13.42      6.93 o 
  -8   9   8       64.93       82.66     13.07 o 
  -7   9   8       38.38       28.58      7.65 o 
  -6   9   8        0.57        3.72      5.21 o 
  -5   9   8        1.65        7.60      7.63 o 
  -4   9   8       18.34       25.12      7.14 o 
  -3   9   8      126.72      119.86     13.25 o 
  -2   9   8        5.81       10.37      5.82 o 
  -1   9   8      532.83      483.94     36.59 o 
   0   9   8      195.37      194.39     12.92 o 
   1   9   8      115.86      133.11     10.48 o 
   2   9   8        2.43        8.22      2.93 o 
   3   9   8      108.17      107.77      6.91 o 
   4   9   8      465.98      465.92     27.15 o 
   5   9   8      320.91      342.84     23.53 o 
   6   9   8       22.17       26.37      8.79 o 
   7   9   8      280.77      295.53     22.49 o 
   8   9   8        2.75        1.55      5.17 o 
   9   9   8        7.25        9.24      5.08 o 
  10   9   8       38.43       47.32     14.48 o 
  11   9   8       92.21       91.53     19.39 o 
  12   9   8        0.67        5.43      9.05 o 
  13   9   8        7.55        6.98      9.31 o 
  -8  10   8        8.58        8.58      4.90 o 
  -7  10   8        0.05        0.98      4.82 o 
  -6  10   8       16.74       16.99      7.51 o 
  -5  10   8       50.82       52.95     10.77 o 
  -4  10   8      177.43      171.58     15.67 o 
  -3  10   8       68.54       45.97      9.19 o 
  -2  10   8       50.80       57.09      9.75 o 
  -1  10   8       92.42       76.91     10.42 o 
   0  10   8        0.15        1.28      2.73 o 
   1  10   8      129.70      135.33      8.97 o 
   2  10   8      308.78      314.72     14.98 o 
   3  10   8      233.53      209.97     13.44 o 
   4  10   8       92.33      106.01     15.77 o 
   5  10   8       11.20       18.62      7.76 o 
   6  10   8        6.73        9.05      6.72 o 
   7  10   8       67.44       73.95     13.96 o 
   8  10   8        9.03        9.83      4.97 o 
   9  10   8        9.40        9.83      8.27 o 
  10  10   8       27.21       35.42     11.89 o 
  11  10   8        4.30       16.55     10.86 o 
  12  10   8       13.20       13.19     10.08 o 
  -7  11   8       15.96       16.57      7.83 o 
  -6  11   8       18.52       14.71      9.95 o 
  -5  11   8        5.49       17.74      7.39 o 
  -4  11   8      258.78      237.86     17.64 o 
  -3  11   8        6.98        5.48      5.82 o 
  -2  11   8        0.79        4.18      6.72 o 
  -1  11   8       40.16       40.37      6.71 o 
   0  11   8      161.74      172.93     10.78 o 
   1  11   8        2.34        1.97      3.00 o 
   2  11   8      498.83      448.89     36.84 o 
   3  11   8       39.67       43.70     11.12 o 
   4  11   8       24.78       15.77      7.24 o 
   5  11   8       28.22       26.63      9.31 o 
   6  11   8       42.42       53.52     12.67 o 
   7  11   8       23.60       20.68      9.83 o 
   8  11   8       26.53       30.25     10.86 o 
   9  11   8      115.84      128.50     21.46 o 
  10  11   8       27.93       33.61     11.38 o 
  11  11   8       36.86       37.75     15.00 o 
  12  11   8       83.42       69.81     19.39 o 
  -6  12   8       42.11       35.46      9.81 o 
  -5  12   8       28.90       23.53      9.70 o 
  -4  12   8        5.55        3.22      5.45 o 
  -3  12   8       11.76       15.20      7.37 o 
  -2  12   8       33.19       42.45      7.67 o 
  -1  12   8        2.10        6.24      3.99 o 
   0  12   8       11.36       19.22      5.39 o 
   1  12   8        1.46        0.08      2.94 o 
   2  12   8       99.28      110.72      9.39 o 
   3  12   8        2.64        3.36      5.95 o 
   4  12   8      182.14      162.11     17.84 o 
   6  12   8      110.67      131.86     20.68 o 
   7  12   8        5.77       10.08      7.76 o 
   8  12   8        0.60        3.10      5.43 o 
   9  12   8       53.32       51.71     14.74 o 
  10  12   8      129.70      142.72     23.79 o 
  11  12   8        1.18        0.00      6.72 o 
  -5  13   8       40.51       46.38     11.08 o 
  -4  13   8        0.00        0.00      4.97 o 
  -3  13   8        0.16        1.40      4.47 o 
  -2  13   8        0.05        0.00      3.37 o 
  -1  13   8        0.21        4.05      4.20 o 
   0  13   8       13.44       14.98      5.18 o 
   1  13   8       50.18       40.11      7.00 o 
   2  13   8        8.84       11.87      4.39 o 
   3  13   8       32.18       30.25     10.86 o 
   4  13   8       21.88       18.36      9.83 o 
   5  13   8        0.27        0.00      5.43 o 
   6  13   8        9.27        4.40      7.24 o 
   7  13   8        6.31        3.36      6.72 o 
   8  13   8       18.44       29.48     11.63 o 
   9  13   8       18.38       23.01     10.60 o 
  10  13   8       13.72       28.44     12.15 o 
  -3  14   8        0.03        5.75      4.61 o 
  -2  14   8        7.41       17.42      5.87 o 
  -1  14   8        0.73        3.17      5.65 o 
   0  14   8        2.04        1.37      4.27 o 
   1  14   8        5.53        6.17      4.70 o 
   4  14   8       60.16       76.02     17.06 o 
   5  14   8       30.49       18.87      9.05 o 
   6  14   8        0.10        3.88      6.46 o 
   7  14   8       10.21       10.34      8.53 o 
   8  14   8        5.85        7.50      7.76 o 
   0  15   8        2.76        9.31      5.85 o 
   1  15   8        0.08        3.77      4.96 o 
   5  15   8       25.92       43.18     14.48 o 
   6  15   8        3.08        6.98      8.79 o 
  -1  -8   9        1.44       11.63      7.76 o 
   0  -8   9       15.47       19.91     10.08 o 
   1  -8   9        3.44        3.62      7.24 o 
   2  -8   9        1.69       11.38      8.53 o 
  -4  -7   9       56.66       66.45     17.06 o 
  -3  -7   9        3.65        3.88      6.98 o 
  -2  -7   9        1.33        1.55      5.95 o 
  -1  -7   9       16.52       18.87      9.05 o 
   0  -7   9       12.13       13.19      8.53 o 
   1  -7   9       58.78       54.56     14.74 o 
   2  -7   9       68.01       70.59     16.55 o 
   3  -7   9        8.50       14.22      9.57 o 
   4  -7   9        0.47        0.00      6.72 o 
   5  -7   9        2.32       15.25      8.53 o 
  -6  -6   9        7.78       19.39     12.67 o 
  -5  -6   9      113.67      108.59     21.20 o 
  -4  -6   9        7.61        1.81      6.46 o 
  -3  -6   9       12.96       16.03      8.27 o 
  -2  -6   9        0.54        0.00      5.95 o 
  -1  -6   9        0.01        0.00      6.46 o 
   0  -6   9       77.93       84.81     18.10 o 
   1  -6   9        1.56        1.81      7.50 o 
   2  -6   9       97.32      114.80     20.17 o 
   3  -6   9       70.03       78.60     18.10 o 
   4  -6   9       39.56       42.14     13.70 o 
   5  -6   9        0.53        4.40      7.24 o 
   7  -6   9        0.41        5.43      9.83 o 
  -7  -5   9       85.88      102.90     23.53 o 
  -6  -5   9       11.05       21.72      8.79 o 
  -5  -5   9      129.95      105.23     20.68 o 
  -4  -5   9        1.68        3.62      6.72 o 
  -3  -5   9       17.34       18.62     10.08 o 
  -2  -5   9      126.56      109.89     19.65 o 
  -1  -5   9       44.38       37.49     12.41 o 
   0  -5   9        2.38        2.84      5.95 o 
   1  -5   9       58.94       65.93     15.51 o 
   2  -5   9       13.27        9.31      8.27 o 
   3  -5   9       28.01       43.44     12.93 o 
   4  -5   9       24.29       29.48     11.12 o 
   5  -5   9       72.55       84.19     12.54 o 
   6  -5   9       20.37       40.59     13.70 o 
   7  -5   9        9.76        9.83     10.08 o 
   8  -5   9       12.26       25.86     13.44 o 
   9  -5   9       17.03       24.82     14.74 o 
  -8  -4   9        0.00        0.00      8.27 o 
  -7  -4   9       15.16        7.76     11.63 o 
  -6  -4   9        1.87        1.55      6.98 o 
  -5  -4   9       10.31       17.84      9.05 o 
  -4  -4   9        1.19        5.95      7.50 o 
  -3  -4   9        2.71        5.43      7.50 o 
  -2  -4   9       57.48       75.24     16.55 o 
  -1  -4   9       86.07       85.32     17.06 o 
   0  -4   9      118.02      121.52     18.87 o 
   1  -4   9      126.02      131.86     19.13 o 
   2  -4   9      102.15       86.62     15.77 o 
   3  -4   9        9.41       10.67      5.39 o 
   4  -4   9      510.48      494.58     21.84 o 
   5  -4   9       21.87       19.93      6.34 o 
   6  -4   9        0.08        2.84      5.95 o 
   7  -4   9        8.74        8.27      9.31 o 
   8  -4   9       10.01       23.01     12.67 o 
   9  -4   9       32.74       61.28     17.84 o 
  10  -4   9       16.84       24.82     14.48 o 
  -8  -3   9       48.33       64.90     19.39 o 
  -7  -3   9       55.87       57.92     18.62 o 
  -6  -3   9        2.39        8.27      8.02 o 
  -5  -3   9       22.09        6.98      7.50 o 
  -4  -3   9        0.73        5.43      7.24 o 
  -3  -3   9       93.31       71.62     16.55 o 
  -2  -3   9       12.90        0.26      5.69 o 
  -1  -3   9       30.13       44.21     12.41 o 
   0  -3   9       28.81       16.29      7.76 o 
   1  -3   9      105.66       85.58     15.25 o 
   2  -3   9      107.16      116.07     11.40 o 
   3  -3   9        0.94        6.46      4.56 o 
   4  -3   9       34.04       54.62      8.96 o 
   5  -3   9      144.20       89.69     87.39 o 
   6  -3   9        1.02        0.00      6.72 o 
   7  -3   9      260.24      296.05     26.11 o 
   8  -3   9      161.99      227.79     25.08 o 
   9  -3   9      146.74      142.21     23.53 o 
  10  -3   9        3.49       15.00     12.41 o 
  11  -3   9        0.13        4.40     10.86 o 
  -9  -2   9        0.13        0.00      8.53 o 
  -8  -2   9        4.67       12.67     11.38 o 
  -7  -2   9       18.37       15.77     12.41 o 
  -6  -2   9      135.48      151.25     22.75 o 
  -5  -2   9       86.91       94.89     18.36 o 
  -4  -2   9       38.15       46.28     12.93 o 
  -3  -2   9       49.08       48.87     12.93 o 
  -2  -2   9        6.61       16.81      8.27 o 
  -1  -2   9      135.25      153.06     17.58 o 
   0  -2   9      151.45      164.67     11.59 o 
   1  -2   9       87.34       79.24      9.32 o 
   2  -2   9       67.97       81.41     10.08 o 
   3  -2   9      135.45      121.14     17.58 o 
   4  -2   9      374.94      146.26    154.23 o 
   5  -2   9      104.45      105.40     11.11 o 
   6  -2   9       96.74      118.16     18.62 o 
   7  -2   9      146.38      161.34     20.17 o 
   8  -2   9       37.76       49.13     15.00 o 
   9  -2   9       55.38       74.21     18.10 o 
  10  -2   9       39.72       43.18     14.74 o 
  11  -2   9       25.47       22.75     13.96 o 
  -9  -1   9       12.68       11.63     11.63 o 
  -8  -1   9       35.48       48.09     17.06 o 
  -7  -1   9      129.97      116.09     20.94 o 
  -6  -1   9       38.30       27.92     10.60 o 
  -5  -1   9        6.64        2.07      6.72 o 
  -4  -1   9        0.02        0.78      5.95 o 
  -3  -1   9        0.09        0.00      5.17 o 
  -2  -1   9        8.30       12.89      4.82 o 
  -1  -1   9      154.44      167.34     11.48 o 
   0  -1   9      444.56      420.56     21.07 o 
   1  -1   9      313.36      360.69     16.27 o 
   2  -1   9       27.92       36.19      6.81 o 
   3  -1   9       20.04       11.01     12.93 o 
   4  -1   9      512.57      503.17     19.39 o 
   5  -1   9       60.77       69.81     14.48 o 
   6  -1   9       20.83       16.55      8.79 o 
   7  -1   9        3.06        3.62      6.72 o 
   8  -1   9       63.28       61.28     15.25 o 
   9  -1   9       36.58       33.87     12.41 o 
  10  -1   9       13.96       20.43     12.15 o 
  11  -1   9        0.90        0.00      8.53 o 
  12  -1   9       12.26       13.44     11.89 o 
 -10   0   9        2.24        2.33     11.63 o 
  -9   0   9        4.77        0.00     10.08 o 
  -8   0   9        5.82        6.98     10.08 o 
  -7   0   9       13.52       14.22     10.08 o 
  -6   0   9       49.64       49.64     13.96 o 
  -5   0   9       12.34       19.39      9.31 o 
  -4   0   9       75.13       81.19     15.77 o 
  -3   0   9       15.65       13.39      4.78 o 
  -2   0   9       16.79       17.43      5.28 o 
  -1   0   9       30.19       35.19      6.51 o 
   0   0   9      221.96      229.58     12.88 o 
   1   0   9       13.17       14.06      4.71 o 
   2   0   9      136.10       67.54     70.20 o 
   3   0   9      485.91      466.82     17.78 o 
   4   0   9       22.37       18.25      5.19 o 
   5   0   9        0.10        2.84      5.95 o 
   6   0   9      212.00      183.32     19.39 o 
   7   0   9        2.67       10.08      6.98 o 
   8   0   9       67.92       72.65     16.29 o 
   9   0   9      335.12      320.61     27.92 o 
  10   0   9        0.09        4.65      8.02 o 
  11   0   9        0.95        0.00      8.53 o 
  12   0   9        2.60        9.31      7.24 o 
  13   0   9        0.72        2.07      6.21 o 
 -10   1   9       17.04       19.13     12.93 o 
  -9   1   9        5.39        0.00      9.31 o 
  -8   1   9        1.60        0.00      7.76 o 
  -7   1   9       16.26       18.36      9.31 o 
  -6   1   9       27.13       26.63     10.34 o 
  -5   1   9      324.08      311.94     16.90 o 
  -4   1   9      102.88       94.89     10.60 o 
  -3   1   9      214.22      213.55     13.18 o 
  -2   1   9        2.61        5.04      3.47 o 
  -1   1   9       45.88       56.28      8.02 o 
   0   1   9       28.91       33.22      6.37 o 
   1   1   9      540.17      558.74     26.63 o 
   2   1   9       81.69       93.16      8.68 o 
   3   1   9      707.36      728.51     21.16 o 
   4   1   9      188.78      190.53     11.11 o 
   5   1   9       13.35        6.98      6.46 o 
   6   1   9       10.16       11.12      7.76 o 
   7   1   9      185.58      163.67     19.13 o 
   8   1   9        0.05        7.50      7.24 o 
   9   1   9       10.65       23.79     10.60 o 
  10   1   9      260.42      245.37     25.34 o 
  11   1   9        6.02        7.24      7.76 o 
  12   1   9        1.44        3.36      6.46 o 
  13   1   9        4.01        0.52      6.21 o 
 -10   2   9        1.15        3.10     11.12 o 
  -9   2   9        8.21       22.49     12.93 o 
  -8   2   9       23.91       27.15     12.15 o 
  -7   2   9       38.41       52.24      9.31 o 
  -6   2   9      131.64      135.15     12.47 o 
  -5   2   9      429.39      427.75     20.02 o 
  -4   2   9        4.04        2.07      3.47 o 
  -3   2   9      258.54      256.45     14.62 o 
  -2   2   9      185.87      163.87     29.09 o 
  -1   2   9       59.96       28.86     21.98 o 
   0   2   9       27.04       33.10      6.21 o 
   1   2   9        1.90        4.33      3.28 o 
   2   2   9       76.52       80.48     14.87 o 
   3   2   9      534.59      535.90     17.70 o 
   4   2   9        5.74       11.63      6.46 o 
   5   2   9       80.47       78.86     13.96 o 
   6   2   9      154.86      160.30     17.32 o 
   7   2   9       14.92        9.57      7.24 o 
   8   2   9       82.32       88.94     16.81 o 
   9   2   9       58.13       42.40     12.67 o 
  10   2   9       51.89       39.82     13.19 o 
  11   2   9       12.94        5.69      6.72 o 
  12   2   9        2.45        3.88      5.95 o 
  13   2   9       39.44       38.78     13.44 o 
 -10   3   9        5.80        4.14     11.12 o 
  -9   3   9        0.03        1.81      8.79 o 
  -8   3   9       24.23       30.14      8.13 o 
  -7   3   9       44.15       53.46      9.90 o 
  -6   3   9      396.31      395.03     34.13 o 
  -5   3   9      203.17      182.00     13.36 o 
  -4   3   9       19.58       22.86      6.14 o 
  -3   3   9      136.52      129.89     10.68 o 
  -2   3   9      147.17      131.86     17.58 o 
  -1   3   9       55.73       63.51      8.32 o 
   0   3   9        7.22       15.24      4.64 o 
   1   3   9      189.22      176.42     15.51 o 
   2   3   9       12.41        8.61      3.85 o 
   3   3   9      196.15      191.73     10.42 o 
   4   3   9      149.55      117.38     14.48 o 
   5   3   9      120.06      112.21     16.03 o 
   6   3   9        5.19        5.69      6.21 o 
   7   3   9        2.40        3.62      4.40 o 
   8   3   9       16.92       22.49      9.83 o 
   9   3   9        8.04       11.12      7.24 o 
  10   3   9      117.69      139.10     20.94 o 
  11   3   9        5.29        1.03      6.46 o 
  12   3   9       20.44       34.65     11.63 o 
  13   3   9        1.19        0.52      6.72 o 
 -10   4   9        3.07        2.93      6.11 o 
  -9   4   9        1.26        7.85      6.83 o 
  -8   4   9       16.46       21.06      7.73 o 
  -7   4   9       33.55       42.86      9.32 o 
  -6   4   9       23.14       38.78      8.50 o 
  -5   4   9      303.35      317.02     17.62 o 
  -4   4   9        7.43        5.31      3.93 o 
  -3   4   9        6.70        5.15      3.72 o 
  -2   4   9      121.47      100.34     10.23 o 
  -1   4   9       80.40       94.60      9.78 o 
   0   4   9      123.64      111.12      9.46 o 
   1   4   9       98.15       91.34      8.42 o 
   2   4   9       41.72       44.74      6.40 o 
   3   4   9       11.63       14.88      3.97 o 
   4   4   9      179.71      185.64     17.32 o 
   5   4   9       20.01       21.72      7.76 o 
   6   4   9       16.81       18.62      8.27 o 
   7   4   9       39.10       28.70      9.57 o 
   8   4   9       27.44       29.73     10.08 o 
   9   4   9        0.76        4.14      6.46 o 
  10   4   9        5.30        0.52      7.24 o 
  11   4   9        4.67       13.19      6.12 o 
  12   4   9        2.63        7.89      5.59 o 
  13   4   9       41.07       33.09     11.63 o 
  14   4   9       36.28       50.16     14.48 o 
 -10   5   9        0.00        1.23      5.95 o 
  -9   5   9       64.31       71.94     13.21 o 
  -8   5   9      235.54      248.89     18.11 o 
  -7   5   9       67.85       66.48     11.34 o 
  -6   5   9       13.99       24.35      6.94 o 
  -5   5   9      234.59      251.57     16.36 o 
  -4   5   9      163.77      153.83     12.23 o 
  -3   5   9       90.94       81.28     10.15 o 
  -2   5   9      158.36      160.14     11.50 o 
  -1   5   9       28.22       23.00      6.85 o 
   0   5   9       50.10       59.89      7.95 o 
   1   5   9       57.13       53.04      7.10 o 
   2   5   9       18.32       22.49      4.97 o 
   3   5   9       76.84       78.44      7.16 o 
   4   5   9      398.90      345.69     23.53 o 
   5   5   9       62.31       53.52     11.63 o 
   6   5   9       44.48       56.88     12.41 o 
   7   5   9       28.64       25.34      8.79 o 
   8   5   9        3.42       13.44      6.72 o 
   9   5   9       86.67       94.89     16.81 o 
  10   5   9        2.39        5.95      6.98 o 
  11   5   9        9.84       20.81      6.66 o 
  12   5   9        4.81        3.65      6.59 o 
  13   5   9        7.94       15.83      6.92 o 
  14   5   9       67.23       78.86     17.32 o 
  -9   6   9        8.34       19.64      7.55 o 
  -8   6   9        2.39        0.29      6.21 o 
  -7   6   9        4.42        6.95      5.29 o 
  -6   6   9      260.40      280.87     18.37 o 
  -5   6   9        0.84        0.00      3.91 o 
  -4   6   9       39.10       32.39      7.47 o 
  -3   6   9       13.67       21.88      6.46 o 
  -2   6   9        9.35       10.19      4.38 o 
  -1   6   9       10.93       13.23      4.34 o 
   0   6   9       13.68       19.39      6.72 o 
   1   6   9      449.38      422.55     16.75 o 
   2   6   9        4.02        6.41      3.46 o 
   3   6   9      602.15      585.11     30.51 o 
   4   6   9        8.73        4.65      4.65 o 
   5   6   9      349.88      323.19     23.27 o 
   6   6   9       30.21       32.84      9.83 o 
   7   6   9        1.31        0.00      3.88 o 
   8   6   9       15.81       16.81      7.76 o 
   9   6   9        0.04        1.29      5.69 o 
  10   6   9      118.86       97.73     17.32 o 
  11   6   9        4.31        8.81      5.59 o 
  12   6   9       10.07       19.34      7.36 o 
  13   6   9        0.15        7.30      5.94 o 
  -9   7   9       25.80       20.84      7.08 o 
  -8   7   9       56.88       63.34     11.48 o 
  -7   7   9       12.81       10.60      5.76 o 
  -6   7   9      535.33      485.21     24.30 o 
  -5   7   9      303.73      286.05     18.18 o 
  -4   7   9       11.74        3.81      4.19 o 
  -3   7   9        9.16        3.24      3.67 o 
  -2   7   9       13.16        7.78      3.63 o 
  -1   7   9       67.46       61.93      8.95 o 
   0   7   9      135.46      126.18     10.67 o 
   1   7   9      549.77      591.14     20.28 o 
   2   7   9      240.40      241.68     13.96 o 
   3   7   9       69.12       59.98     12.67 o 
   4   7   9       14.40       14.74      6.98 o 
   5   7   9       18.81       33.87      9.83 o 
   6   7   9      196.50      194.95     18.62 o 
   7   7   9        4.16       10.34      5.43 o 
   8   7   9       36.88       32.58     10.34 o 
   9   7   9        4.62        2.59      6.21 o 
  10   7   9        1.06        4.14      6.72 o 
  11   7   9       19.22       32.79      8.40 o 
  12   7   9       54.76       72.25     12.23 o 
  13   7   9        3.12       12.71      8.66 o 
  -9   8   9        3.58        6.45      5.30 o 
  -8   8   9        2.18        1.81      4.82 o 
  -7   8   9       57.52       69.10     11.95 o 
  -6   8   9       33.33       17.71      6.85 o 
  -5   8   9       43.96       33.90      8.91 o 
  -4   8   9       11.91       14.52      5.69 o 
  -3   8   9        5.75        5.74      4.48 o 
  -2   8   9       10.56       11.63      5.30 o 
  -1   8   9       66.06       88.62     11.38 o 
   0   8   9        4.18        3.67      3.79 o 
   1   8   9      118.95      113.25     13.19 o 
   2   8   9      591.25      638.05     33.61 o 
   3   8   9      571.66      525.64     29.99 o 
   4   8   9      304.31      280.53     21.98 o 
   5   8   9        6.40        3.88      4.91 o 
   6   8   9       62.87       76.79     14.22 o 
   7   8   9       14.31       18.10      7.76 o 
   8   8   9       79.24       88.94     15.77 o 
   9   8   9        9.36       13.19      7.76 o 
  10   8   9       44.19       52.07     10.12 o 
  11   8   9        0.76        4.08      5.34 o 
  12   8   9        0.09        2.26      5.82 o 
  13   8   9       40.12       54.56     18.10 o 
  -8   9   9        6.44       11.00      6.31 o 
  -7   9   9       22.62       16.03      6.31 o 
  -6   9   9       31.00       38.38      8.91 o 
  -5   9   9       46.92       51.21     10.42 o 
  -4   9   9       38.66       40.97      9.14 o 
  -3   9   9       79.87       80.84     11.92 o 
  -2   9   9       78.70       90.51     11.78 o 
  -1   9   9       77.90       74.77     10.48 o 
   0   9   9      777.51      773.61     67.35 o 
   1   9   9       31.57       38.24      7.32 o 
   2   9   9       33.72       25.70      6.02 o 
   3   9   9      738.78      722.14     35.68 o 
   4   9   9       21.98       28.44      9.31 o 
   5   9   9      177.91      170.39     17.58 o 
   6   9   9       85.39      113.51     16.81 o 
   7   9   9        3.53        5.69      6.21 o 
   8   9   9        3.61        3.62      6.46 o 
   9   9   9      116.74      110.14     17.58 o 
  10   9   9        1.18        1.82      4.66 o 
  11   9   9        4.10        5.38      5.77 o 
  12   9   9        0.05        0.26      8.27 o 
  13   9   9        1.22        2.59     10.08 o 
  -7  10   9       17.39       15.63      6.29 o 
  -6  10   9        3.45        1.12      4.65 o 
  -5  10   9        2.61        5.08      5.59 o 
  -4  10   9       16.89       20.47      7.50 o 
  -3  10   9        0.82        0.00      4.93 o 
  -2  10   9        4.45       10.43      5.56 o 
  -1  10   9        0.12        0.52      4.01 o 
   0  10   9       10.78       14.82      5.37 o 
   1  10   9      100.94      119.42     11.24 o 
   2  10   9      222.35      196.66     12.91 o 
   3  10   9      216.17      209.43     20.17 o 
   4  10   9        0.48        2.33      5.69 o 
   5  10   9      393.14      362.24     25.86 o 
   6  10   9       63.60       47.57     11.63 o 
   7  10   9        0.43        0.00      5.43 o 
   8  10   9      104.92      106.52     16.81 o 
   9  10   9        0.26        0.62      4.91 o 
  10  10   9        6.05        2.33      7.50 o 
  11  10   9       86.38       64.90     17.58 o 
  12  10   9       14.78       26.89     14.48 o 
  -6  11   9       31.45       28.23      9.14 o 
  -5  11   9        1.78        1.82      5.70 o 
  -4  11   9       33.59       40.01      9.96 o 
  -3  11   9        3.63        0.00      5.08 o 
  -2  11   9       67.87       60.05     12.54 o 
  -1  11   9      109.25      109.49     12.88 o 
   0  11   9       11.47       14.45      5.90 o 
   1  11   9       36.34       29.57      7.14 o 
   2  11   9      328.17      339.74     26.37 o 
   3  11   9      203.46      188.74     19.65 o 
   4  11   9       82.83      101.09     16.81 o 
   5  11   9       12.86        8.79      6.46 o 
   6  11   9       42.53       33.87     10.60 o 
   7  11   9       29.16       32.06     10.34 o 
   8  11   9      155.31      135.74     21.98 o 
   9  11   9        0.26        0.00      5.17 o 
  10  11   9       32.77       50.68     16.81 o 
  11  11   9        9.06        9.31     10.34 o 
  12  11   9        8.10        8.02     10.34 o 
  -5  12   9       50.55       62.18     12.43 o 
  -4  12   9        0.12        0.00      5.08 o 
  -3  12   9       20.82       24.65      8.31 o 
  -2  12   9       55.51       41.60      9.46 o 
  -1  12   9       21.32       12.06      6.33 o 
   0  12   9       17.04       28.53      6.05 o 
   1  12   9        0.45        2.50      3.56 o 
   2  12   9       30.47       36.20     11.38 o 
   3  12   9      434.99      455.83     31.03 o 
   4  12   9        0.18        6.21      6.72 o 
   5  12   9       42.11       39.30     11.89 o 
   6  12   9       76.28       91.27     16.29 o 
   7  12   9       49.30       38.52     12.41 o 
   8  12   9        0.16        1.55      6.46 o 
   9  12   9       20.53       15.77      9.31 o 
  10  12   9       18.28       20.68      8.53 o 
  11  12   9        4.41        6.21      8.02 o 
  -4  13   9       23.70       46.13     10.56 o 
  -3  13   9       25.94       20.07      8.06 o 
  -2  13   9        7.95       17.42      7.29 o 
  -1  13   9        0.72        0.67      4.02 o 
   0  13   9       33.34       35.60      6.94 o 
   1  13   9       37.89       37.64      7.06 o 
   2  13   9        1.35        0.00      5.95 o 
   3  13   9       53.93       59.21     14.22 o 
   4  13   9       20.66       26.11     10.08 o 
   6  13   9       43.63       40.33     13.44 o 
   7  13   9        1.85        0.00      5.95 o 
   8  13   9       25.41       38.78     13.44 o 
   9  13   9       57.32       73.69     17.58 o 
  10  13   9        0.13       10.60      8.27 o 
  -2  14   9        1.31        0.86      6.08 o 
  -1  14   9        3.29        5.13      5.00 o 
   0  14   9       27.80       39.83      7.63 o 
   1  14   9        5.52        2.07      8.02 o 
   2  14   9        2.95        2.07      6.98 o 
   4  14   9        6.82       15.51      8.79 o 
   5  14   9       20.24       27.67     10.86 o 
   6  14   9       50.76       66.71     16.29 o 
   7  14   9        4.77        5.69      6.46 o 
   8  14   9        0.27        1.55      6.72 o 
   0  15   9       34.57       29.51      8.28 o 
   5  15   9       29.66       51.71     14.74 o 
   6  15   9        1.17        2.59      6.72 o 
   0  -7  10        0.04        0.00      6.21 o 
   1  -7  10        1.88        6.46      7.24 o 
   2  -7  10        1.53        0.00      6.98 o 
  -3  -6  10        9.00       15.25     10.08 o 
  -2  -6  10        5.32        2.59      5.95 o 
  -1  -6  10       27.75       27.92     11.12 o 
   0  -6  10       11.20        9.31      6.98 o 
   1  -6  10        0.83       10.60      8.02 o 
   2  -6  10        6.00       11.63      9.83 o 
   3  -6  10        3.30        7.50      8.27 o 
   4  -6  10        5.50        6.46      8.53 o 
  -5  -5  10        9.18        8.53      8.53 o 
  -4  -5  10        3.41        3.62      6.72 o 
  -3  -5  10        4.43        2.84      6.72 o 
  -2  -5  10       53.03       56.36     15.51 o 
  -1  -5  10       18.41       23.79     11.38 o 
   0  -5  10       38.66       39.56     12.67 o 
   1  -5  10        8.73        5.17      7.50 o 
   2  -5  10        0.35        0.00      7.76 o 
   3  -5  10        2.09        1.55      7.76 o 
   4  -5  10       17.02       13.44      9.83 o 
   7  -5  10       69.44        0.00      9.05 o 
  -6  -4  10       15.04       26.37     12.15 o 
  -5  -4  10        4.04        7.50      7.50 o 
  -4  -4  10        0.14        0.00      5.17 o 
  -3  -4  10       28.28       30.77     11.89 o 
  -2  -4  10       19.96       23.27     10.86 o 
  -1  -4  10       21.13       28.70     11.12 o 
   0  -4  10        7.14       16.03      9.31 o 
   1  -4  10      171.14      201.67     21.98 o 
   2  -4  10        5.78       17.06      9.31 o 
   3  -4  10       23.77       33.09     11.63 o 
   4  -4  10       18.22       23.01     10.60 o 
   5  -4  10       24.57       34.39     12.67 o 
   6  -4  10       16.98       12.41      8.79 o 
   7  -4  10       33.01       35.68     13.70 o 
   8  -4  10        1.36        6.21     10.08 o 
   9  -4  10        2.37        0.00     10.34 o 
  -7  -3  10       28.99       42.40     13.70 o 
  -6  -3  10        2.38        9.31      7.76 o 
  -5  -3  10       14.13       20.68      9.05 o 
  -4  -3  10       61.74       80.67     18.10 o 
  -3  -3  10       64.79       59.98     15.51 o 
  -2  -3  10       75.09       72.40     16.03 o 
  -1  -3  10       65.26       65.67     15.51 o 
   0  -3  10       28.82       40.85     12.15 o 
   1  -3  10      193.83      195.47     20.43 o 
   2  -3  10       69.52       72.91     15.25 o 
   3  -3  10       82.74       67.85     10.01 o 
   4  -3  10       14.91        6.02      4.97 o 
   5  -3  10        7.21        4.40      7.24 o 
   6  -3  10       46.66       35.42     12.41 o 
   7  -3  10       35.24       38.01     13.70 o 
   8  -3  10       59.56       81.96     19.65 o 
   9  -3  10        1.66        7.76     10.86 o 
  10  -3  10       30.90       40.08     17.06 o 
  -8  -2  10       11.58       10.34     11.89 o 
  -7  -2  10      137.26      145.57     23.79 o 
  -6  -2  10        1.32        0.00      5.95 o 
  -5  -2  10       22.71       32.84     12.93 o 
  -4  -2  10        1.75       12.67      7.76 o 
  -3  -2  10       61.24       59.98     15.77 o 
  -2  -2  10       78.98       85.84     17.06 o 
  -1  -2  10       16.60       31.80     11.38 o 
   0  -2  10      273.78      226.24     21.46 o 
   1  -2  10      148.91      159.12     12.25 o 
   2  -2  10       18.27       28.77      6.46 o 
   3  -2  10       24.52       33.87      7.76 o 
   4  -2  10      148.11      123.77     11.45 o 
   5  -2  10       77.68      109.89     18.36 o 
   6  -2  10        7.33        5.17      6.46 o 
   7  -2  10        5.92        4.40      8.02 o 
   8  -2  10        1.31        0.00      7.76 o 
   9  -2  10       33.85       46.80     16.03 o 
  10  -2  10       46.43       48.87     17.06 o 
  11  -2  10       38.96       44.99     17.32 o 
  -8  -1  10        4.97        0.00      8.27 o 
  -7  -1  10        2.41       10.08      8.02 o 
  -6  -1  10       24.12       27.41     11.89 o 
  -5  -1  10        9.69        3.62      7.76 o 
  -4  -1  10        1.80        4.65      7.24 o 
  -3  -1  10      134.99      113.25     18.87 o 
  -2  -1  10        5.26        0.00      5.17 o 
  -1  -1  10      242.67      213.31     20.68 o 
   0  -1  10       48.79       46.85      8.17 o 
   1  -1  10       64.29       80.09      9.95 o 
   2  -1  10       71.50       76.90      9.87 o 
   3  -1  10      590.31      595.19     30.25 o 
   4  -1  10       53.88       62.59      9.05 o 
   5  -1  10      955.57      879.60     41.89 o 
   6  -1  10       93.02      101.09     18.10 o 
   7  -1  10        3.18        4.91      7.50 o 
   8  -1  10       53.63       57.66     15.77 o 
   9  -1  10       29.79       36.71     13.44 o 
  10  -1  10       22.25       19.65     11.38 o 
  11  -1  10       21.65       34.65     14.74 o 
  -9   0  10       72.08      115.57     24.56 o 
  -8   0  10       20.79       23.01     10.34 o 
  -7   0  10       17.50       15.00      8.79 o 
  -6   0  10       58.00       74.46     16.81 o 
  -5   0  10      199.50      175.04     21.46 o 
  -4   0  10      325.10      299.92     26.11 o 
  -3   0  10      563.98      492.81     32.06 o 
  -2   0  10      386.24      381.67     18.29 o 
  -1   0  10      153.64      148.87     11.48 o 
   0   0  10       71.84       95.00     10.42 o 
   1   0  10       10.41        8.38      4.38 o 
   2   0  10       64.43       37.30     25.98 o 
   3   0  10      265.36      242.13     13.95 o 
   4   0  10      371.38      345.43     25.60 o 
   5   0  10      159.65      140.14     19.13 o 
   6   0  10        3.65        0.00      6.21 o 
   7   0  10        1.43        3.10      6.72 o 
   8   0  10      269.72      242.01     24.82 o 
   9   0  10      126.06      117.90     21.20 o 
  10   0  10       56.80       67.48     18.62 o 
  11   0  10       25.68       21.72     13.96 o 
  12   0  10       20.23       19.65     13.70 o 
  -9   1  10        0.70        4.91     11.63 o 
  -8   1  10      107.97      119.19     22.49 o 
  -7   1  10        1.43        1.29      6.98 o 
  -6   1  10      127.75      118.68     20.43 o 
  -5   1  10       54.04       86.62     18.10 o 
  -4   1  10       11.83       16.94      6.03 o 
  -3   1  10       30.44       34.49     14.35 o 
  -2   1  10      171.68      197.44     15.00 o 
  -1   1  10      179.76      187.56     12.79 o 
   0   1  10       25.03       32.42      6.66 o 
   1   1  10      333.05      162.29    135.22 o 
   2   1  10      148.39      133.32     10.50 o 
   3   1  10      164.70      161.60     11.26 o 
   4   1  10      176.52      186.68     19.13 o 
   5   1  10       17.71       22.49      9.57 o 
   6   1  10        8.65        0.26      5.69 o 
   7   1  10      168.90      174.52     20.43 o 
   8   1  10       35.34       36.46     12.41 o 
   9   1  10        5.42       15.00      9.31 o 
  10   1  10       34.73       35.16     13.70 o 
  11   1  10       10.72       24.05     10.34 o 
  12   1  10       10.43       15.51      9.57 o 
  -9   2  10       12.88       17.32     12.67 o 
  -8   2  10        0.08        0.00      5.17 o 
  -7   2  10      130.28      137.03     22.24 o 
  -6   2  10       86.29       86.20     11.85 o 
  -5   2  10      318.21      324.36     18.21 o 
  -4   2  10        0.05        3.99      3.83 o 
  -3   2  10       62.86       61.20      9.50 o 
  -2   2  10      676.40      690.14     24.22 o 
  -1   2  10       16.14        5.08      4.14 o 
   0   2  10      361.32      335.33     16.55 o 
   1   2  10       37.45       34.73      6.85 o 
   2   2  10       44.34       41.14      7.14 o 
   3   2  10       46.80       42.37      6.76 o 
   4   2  10       39.56       43.70     11.63 o 
   5   2  10      998.87      983.54     42.66 o 
   6   2  10      135.31      136.26     19.13 o 
   7   2  10        7.90        9.83      8.02 o 
   8   2  10       18.32       26.89     10.34 o 
   9   2  10        6.67        7.50      7.24 o 
  10   2  10        6.07       13.19      9.31 o 
  11   2  10      123.32      118.16     21.46 o 
  12   2  10        4.13       17.06      8.02 o 
  13   2  10        2.29        8.02      8.02 o 
  -9   3  10        2.00        0.52      8.53 o 
  -8   3  10        1.86        0.00      6.21 o 
  -7   3  10       43.81       58.32     10.51 o 
  -6   3  10       23.44       39.12      8.43 o 
  -5   3  10        1.85        2.09      5.04 o 
  -4   3  10       32.67       28.32      7.21 o 
  -3   3  10      351.33      352.15     25.86 o 
  -2   3  10      121.34      117.71     10.96 o 
  -1   3  10       69.89       68.72      9.23 o 
   0   3  10       32.47       28.32      6.39 o 
   1   3  10      820.76      800.09     23.97 o 
   2   3  10      204.48      204.67     12.10 o 
   3   3  10      147.82      164.44     17.58 o 
   4   3  10      237.57      225.98     20.43 o 
   5   3  10      283.12      268.38     22.49 o 
   6   3  10        6.00        6.98      6.72 o 
   7   3  10       37.32       44.47     12.15 o 
   8   3  10       19.35       42.92     12.93 o 
   9   3  10       38.20       38.52     12.41 o 
  10   3  10      173.59      164.70     23.53 o 
  11   3  10      102.78      110.40     20.68 o 
  12   3  10        1.09        3.36      5.69 o 
  13   3  10       42.33       58.69     15.77 o 
  -9   4  10       17.28       25.08     11.63 o 
  -8   4  10        4.12        6.69      5.11 o 
  -7   4  10        0.85        0.67      4.27 o 
  -6   4  10       45.01       37.70      8.49 o 
  -5   4  10      190.05      171.52     14.46 o 
  -4   4  10       39.79       48.41      9.05 o 
  -3   4  10      325.06      297.78     16.72 o 
  -2   4  10      149.44      145.35     11.79 o 
  -1   4  10       19.74       23.77      5.84 o 
   0   4  10      179.69      195.01     12.68 o 
   1   4  10       73.36       71.78      8.75 o 
   2   4  10      141.07      147.55     10.49 o 
   3   4  10       27.51       36.20     10.60 o 
   4   4  10      117.35      108.33     16.55 o 
   5   4  10      142.71      144.53     17.06 o 
   6   4  10       28.89       19.65      8.53 o 
   7   4  10        1.25        0.00      5.43 o 
   8   4  10        0.04        2.84      5.69 o 
   9   4  10        0.37        2.59      6.21 o 
  10   4  10      168.71      125.40     20.68 o 
  11   4  10       43.32       48.61     15.00 o 
  12   4  10        6.65        9.31      7.24 o 
  13   4  10       15.97        5.95      7.76 o 
  -9   5  10        1.96        3.03      4.74 o 
  -8   5  10        0.37        6.73      5.03 o 
  -7   5  10        0.29        0.39      4.57 o 
  -6   5  10      114.21       94.20     12.92 o 
  -5   5  10      455.70      436.99     22.03 o 
  -4   5  10       29.23       30.42      7.55 o 
  -3   5  10       97.00      105.98     24.30 o 
  -2   5  10       34.26       37.64      7.36 o 
  -1   5  10       25.79       33.96      6.76 o 
   0   5  10      245.12      250.86     14.17 o 
   1   5  10      251.96      236.23     18.23 o 
   2   5  10       16.43       15.37      4.96 o 
   3   5  10       41.16       36.20     10.60 o 
   4   5  10      649.84      670.69     34.65 o 
   5   5  10        2.79        4.65      5.17 o 
   6   5  10       34.91       36.97     10.08 o 
   7   5  10       56.89       63.60     14.48 o 
   8   5  10        6.45        5.95      6.46 o 
   9   5  10       96.61       86.36     17.06 o 
  10   5  10       50.64       48.35     13.70 o 
  11   5  10        1.99        2.59      7.50 o 
  12   5  10        0.71        3.68      5.40 o 
  13   5  10        1.24        7.24      6.46 o 
  -9   6  10        9.86        9.99      6.85 o 
  -8   6  10        7.33       13.77      5.96 o 
  -7   6  10       18.75       21.36      7.29 o 
  -6   6  10        0.03        1.94      4.48 o 
  -5   6  10        3.86        5.06      5.26 o 
  -4   6  10       80.69       75.41     11.12 o 
  -3   6  10       24.81       28.41      7.10 o 
  -2   6  10       11.92       12.23      4.82 o 
  -1   6  10        0.01        0.32      2.91 o 
   0   6  10      104.59       99.78     10.60 o 
   1   6  10       16.62       19.31      7.11 o 
   2   6  10      196.17      208.77     12.22 o 
   3   6  10       30.82       33.09      9.83 o 
   4   6  10      277.16      266.57     22.24 o 
   5   6  10        4.84        0.78      3.88 o 
   6   6  10      188.26      215.12     20.43 o 
   7   6  10        0.62        0.00      5.17 o 
   8   6  10      170.99      174.78     19.91 o 
   9   6  10        1.67        3.62      6.98 o 
  10   6  10       22.22       31.03     11.12 o 
  11   6  10       83.91       74.98     17.06 o 
  12   6  10        0.39        3.58      5.03 o 
  13   6  10       16.36       18.24      9.83 o 
  -8   7  10      109.47      115.43     15.51 o 
  -7   7  10       10.78       19.49      6.85 o 
  -6   7  10      129.86      135.40     15.61 o 
  -5   7  10      264.01      263.98     18.01 o 
  -4   7  10        6.18        8.06      5.47 o 
  -3   7  10       28.42       22.35      6.66 o 
  -2   7  10        0.01        4.62      3.78 o 
  -1   7  10       24.43       18.39      5.65 o 
   0   7  10      292.99      257.35     17.58 o 
   1   7  10      161.83      154.78     12.93 o 
   2   7  10     1093.19     1037.08     26.84 o 
   3   7  10       26.43       23.53      8.79 o 
   4   7  10      615.06      585.37     32.58 o 
   5   7  10       64.81       69.81     14.48 o 
   6   7  10        0.04        0.52      4.65 o 
   7   7  10      432.35      381.37     27.92 o 
   8   7  10        0.01        0.00      4.91 o 
   9   7  10       30.51       31.03     10.34 o 
  10   7  10       28.98       21.72     10.60 o 
  11   7  10        0.29        3.73      5.77 o 
  12   7  10       11.28        9.83      6.71 o 
  13   7  10        3.96        7.54      6.21 o 
  -8   8  10       12.98       18.13      7.39 o 
  -7   8  10       37.27       50.84     15.25 o 
  -6   8  10       93.04      120.36     15.27 o 
  -5   8  10        3.13        8.92      5.85 o 
  -4   8  10        0.58        1.81      4.34 o 
  -3   8  10      144.91      122.97     13.47 o 
  -2   8  10        2.33        3.10      4.09 o 
  -1   8  10       45.68       37.32      7.80 o 
   0   8  10       47.98       61.91      9.38 o 
   1   8  10       78.28       73.03     10.21 o 
   2   8  10     1008.13      875.72     40.33 o 
   3   8  10       26.86       17.58      8.02 o 
   4   8  10       31.61       39.30     10.86 o 
   5   8  10      410.72      416.53     28.18 o 
   6   8  10        0.14        5.43      6.46 o 
   7   8  10        8.16       16.81      8.53 o 
   8   8  10       97.81       99.54     17.58 o 
   9   8  10        1.04        6.46      7.24 o 
  10   8  10      127.29      128.24     20.68 o 
  11   8  10       25.78       38.79     12.15 o 
  12   8  10        3.01        3.25      6.15 o 
  13   8  10        4.05       12.06      7.14 o 
  -7   9  10        0.23        4.32      5.26 o 
  -6   9  10       64.32       72.25     11.82 o 
  -5   9  10       40.43       48.27     10.15 o 
  -4   9  10      211.45      187.75     15.72 o 
  -3   9  10        0.34        4.78      4.41 o 
  -2   9  10       19.63       10.87      5.76 o 
  -1   9  10      352.78      335.23     27.15 o 
   0   9  10       59.29       72.72     10.42 o 
   1   9  10      129.72      120.53     11.15 o 
   2   9  10      874.40      816.52     40.33 o 
   3   9  10       54.24       59.73     13.96 o 
   4   9  10      219.57      174.52     18.87 o 
   5   9  10      659.10      625.19     34.90 o 
   6   9  10        0.52        7.76      5.95 o 
   7   9  10        2.20        0.00      4.65 o 
   8   9  10       82.84       74.46     16.03 o 
   9   9  10        2.61        8.79      8.02 o 
  10   9  10        2.50        1.81      6.72 o 
  11   9  10       17.55       27.24      8.59 o 
  12   9  10        2.89        0.78     10.34 o 
  -7  10  10        3.00        0.41      5.28 o 
  -6  10  10       43.12       67.08     11.59 o 
  -5  10  10      108.48      117.21     15.08 o 
  -4  10  10       21.03       14.86      7.14 o 
  -3  10  10       22.99       20.40      9.18 o 
  -2  10  10       53.68       56.13     10.40 o 
  -1  10  10        0.20        1.94      4.48 o 
   0  10  10       55.26       64.50     18.49 o 
   1  10  10        3.67        2.59      5.95 o 
   2  10  10       91.78      107.56     18.10 o 
   3  10  10        3.19        9.05      6.98 o 
   4  10  10        2.32        1.55      4.91 o 
   5  10  10      151.80      141.69     17.32 o 
   6  10  10      110.23      115.32     18.10 o 
   7  10  10        0.00        7.50      6.98 o 
   8  10  10       23.88       27.92     11.12 o 
   9  10  10       12.69       17.84      9.83 o 
  10  10  10       10.69       15.66      7.31 o 
  11  10  10        0.13        1.03      9.57 o 
  12  10  10       17.38       19.91     13.70 o 
  -6  11  10        0.28        2.08      6.52 o 
  -5  11  10        0.17        9.44      6.11 o 
  -4  11  10        0.51        3.80      5.83 o 
  -3  11  10        8.40        9.99      6.41 o 
  -2  11  10        0.42        0.42      4.53 o 
  -1  11  10      209.42      179.33     15.75 o 
   0  11  10        0.04        0.00      5.82 o 
   1  11  10        7.22        0.00      5.69 o 
   2  11  10       95.65       84.81     16.55 o 
   3  11  10      117.87      140.91     20.17 o 
   4  11  10      309.91      268.64     24.30 o 
   5  11  10       28.48       36.46     11.63 o 
   6  11  10        0.32        0.00      6.46 o 
   7  11  10       23.48       34.39     11.89 o 
   8  11  10       72.39       89.72     17.32 o 
   9  11  10        4.19        0.52      5.95 o 
  10  11  10        0.01        9.05     10.08 o 
  11  11  10       11.43       20.68     13.70 o 
  -5  12  10        5.00        8.37      6.33 o 
  -4  12  10       24.49       25.58     10.21 o 
  -3  12  10        8.43       10.64      6.93 o 
  -2  12  10        0.16        0.00      5.29 o 
  -1  12  10       30.92       46.82     10.05 o 
   0  12  10        1.26        0.00      4.93 o 
   1  12  10       14.88       12.15      9.31 o 
   2  12  10       16.58       14.48      8.53 o 
   3  12  10        1.60        4.40      6.72 o 
   4  12  10        2.22        0.00      6.46 o 
   5  12  10        0.11        0.00      5.95 o 
   6  12  10        2.75        2.07      6.72 o 
   7  12  10       25.70       31.03     11.12 o 
   8  12  10        0.61        0.52      5.95 o 
   9  12  10        0.56        1.55      6.46 o 
  10  12  10        5.02        5.43      7.50 o 
  -3  13  10       51.01       64.15     12.58 o 
  -2  13  10       24.06       34.02      9.20 o 
  -1  13  10        0.69        0.00      8.66 o 
   0  13  10       45.00       50.03     10.68 o 
   1  13  10      161.33      154.87     23.01 o 
   2  13  10        8.97        8.79      7.24 o 
   3  13  10       58.07       38.52     12.67 o 
   4  13  10       12.91        0.78      6.72 o 
   5  13  10        4.19       14.74      8.79 o 
   7  13  10        0.85        6.72      6.98 o 
   8  13  10       14.30       28.18     10.86 o 
   9  13  10       36.32       49.38     14.74 o 
  -2  14  10        0.88        8.12      6.45 o 
  -1  14  10        2.72        9.38      6.50 o 
   0  14  10        7.65       16.03     11.63 o 
   1  14  10        4.71       15.00     11.12 o 
   2  14  10       14.18       15.77     10.08 o 
   3  14  10        0.19        6.72      7.76 o 
   6  14  10       10.55        8.53      7.50 o 
   7  14  10        0.18        5.69      6.98 o 
   8  14  10        0.12        1.03      6.98 o 
   4  15  10        1.20        8.53      8.27 o 
  -2  -5  11        0.83        3.10      6.72 o 
  -1  -5  11       11.59       22.49      9.83 o 
   0  -5  11        2.21        1.55      7.24 o 
   1  -5  11        0.30        0.52      6.46 o 
   2  -5  11        0.07        0.52      7.76 o 
   3  -5  11        5.83        5.17      7.76 o 
  -4  -4  11        1.96       12.15      8.27 o 
  -3  -4  11       12.34       19.91      9.57 o 
  -2  -4  11       36.89       49.38     13.96 o 
  -1  -4  11        9.33       13.70      9.31 o 
   0  -4  11       11.41        1.81      7.24 o 
   1  -4  11        7.81       10.86      9.31 o 
   2  -4  11       24.27       44.73     13.96 o 
   3  -4  11        9.29        9.31      8.53 o 
   6  -4  11       14.28       24.30     12.41 o 
   7  -4  11        6.78       10.34     10.86 o 
  -5  -3  11       18.94       21.46     10.60 o 
  -4  -3  11        0.79        0.00      5.95 o 
  -3  -3  11        1.41        4.14      7.24 o 
  -2  -3  11       34.75       42.66     13.19 o 
  -1  -3  11       61.43       42.92     13.44 o 
   0  -3  11        1.10        6.46      7.50 o 
   1  -3  11        2.17        0.00      6.46 o 
   2  -3  11        0.03        2.07      6.98 o 
   3  -3  11        1.31        0.00      6.46 o 
   4  -3  11       90.64      109.63     18.87 o 
   5  -3  11       22.63       18.10     10.60 o 
   6  -3  11       25.92       32.06     12.93 o 
   7  -3  11       11.93        6.72      9.05 o 
   8  -3  11        0.20        0.00      9.05 o 
  -6  -2  11        0.12        0.00      6.72 o 
  -5  -2  11       30.22       31.54     12.41 o 
  -4  -2  11       53.75       69.81     16.81 o 
  -3  -2  11        1.63        8.27      7.24 o 
  -2  -2  11       12.41        7.76      8.53 o 
  -1  -2  11      225.73      253.64     24.56 o 
   0  -2  11      102.38      120.23     19.39 o 
   1  -2  11        0.49        4.91      6.98 o 
   2  -2  11       23.89       35.68     11.63 o 
   3  -2  11        0.86        3.92      4.53 o 
   4  -2  11       20.14       17.84      9.57 o 
   5  -2  11        0.01        0.00      5.95 o 
   6  -2  11       48.22       58.43     16.03 o 
   7  -2  11       32.03       39.30     13.96 o 
   8  -2  11        0.96        0.00      9.05 o 
   9  -2  11        0.76        0.00      9.83 o 
  -7  -1  11       16.97       23.53     12.15 o 
  -6  -1  11       57.11       71.36     17.58 o 
  -5  -1  11       20.08       29.48     11.12 o 
  -4  -1  11        3.53        1.29      6.98 o 
  -3  -1  11        0.24        1.29      6.46 o 
  -2  -1  11       27.00       43.95     13.44 o 
  -1  -1  11       49.49       55.85     14.22 o 
   0  -1  11        2.88        4.91      7.50 o 
   1  -1  11        0.79        1.18      4.01 o 
   2  -1  11      141.05      148.64     16.29 o 
   3  -1  11       47.91       50.49      8.94 o 
   4  -1  11        1.84        5.95      6.98 o 
   5  -1  11        1.72        6.46      6.98 o 
   6  -1  11        0.34        2.84      6.98 o 
   7  -1  11      135.80      168.58     23.79 o 
   8  -1  11        2.33        2.33      8.79 o 
   9  -1  11        4.41        2.33      8.27 o 
  10  -1  11       20.87       21.98     12.67 o 
  -7   0  11       31.53       39.56     12.67 o 
  -6   0  11        8.46       20.43     10.60 o 
  -5   0  11       29.78       22.24     10.34 o 
  -4   0  11      116.04      153.06     22.49 o 
  -3   0  11       61.53       54.30     14.22 o 
  -2   0  11      180.28      170.39     19.39 o 
  -1   0  11        4.21        4.21      4.48 o 
   0   0  11       61.53       74.22     10.33 o 
   1   0  11        5.27        0.00      3.74 o 
   2   0  11       15.67       15.00      5.48 o 
   3   0  11      105.94      105.49     17.32 o 
   4   0  11       31.98       43.70     12.41 o 
   5   0  11        6.60       15.77      8.79 o 
   6   0  11       22.75       38.78     13.70 o 
   7   0  11       63.79       73.17     17.32 o 
   8   0  11       12.11       15.77     10.60 o 
   9   0  11        5.52        0.00      7.50 o 
  10   0  11        0.20        0.00      8.53 o 
  11   0  11       29.40       27.92     15.25 o 
  -8   1  11        7.37       13.70      9.05 o 
  -7   1  11       26.16       42.92     14.22 o 
  -6   1  11      191.63      206.33     24.05 o 
  -5   1  11      198.61      208.14     23.27 o 
  -4   1  11        6.12       11.38      7.76 o 
  -3   1  11       15.61       15.03      6.18 o 
  -2   1  11        0.53        3.34      5.04 o 
  -1   1  11        5.05        6.85      4.57 o 
   0   1  11      465.35      483.74     20.74 o 
   1   1  11        3.10        2.20      3.46 o 
   2   1  11      453.33      430.90     19.03 o 
   3   1  11        2.10        9.05      6.98 o 
   4   1  11       20.60       32.06     10.86 o 
   5   1  11      155.27      150.22     20.43 o 
   6   1  11        6.67       10.08      8.02 o 
   7   1  11       19.20       22.49     11.12 o 
   8   1  11        0.55        5.43      7.24 o 
   9   1  11        0.97        0.78      8.27 o 
  10   1  11        1.93        0.00      8.53 o 
  11   1  11        6.93        7.76     11.38 o 
  -8   2  11        5.00       15.51      9.05 o 
  -7   2  11       19.79       19.65     10.08 o 
  -6   2  11        4.50        5.95      7.50 o 
  -5   2  11      152.59      149.96     22.75 o 
  -4   2  11      142.62      175.75     35.29 o 
  -3   2  11       15.66       19.26      6.58 o 
  -2   2  11        3.27        4.41      5.30 o 
  -1   2  11      396.70      308.63     57.14 o 
   0   2  11        3.40        3.46      3.93 o 
   1   2  11       80.30       86.02     10.27 o 
   2   2  11      304.18      298.83     15.75 o 
   3   2  11       28.80       37.23     11.12 o 
   4   2  11      278.38      314.40     25.60 o 
   5   2  11       52.42       45.76     12.67 o 
   6   2  11       27.56       31.54     11.38 o 
   7   2  11       27.16       43.44     13.44 o 
   8   2  11        0.44        5.69      8.02 o 
   9   2  11      163.60      177.89     24.82 o 
  10   2  11        9.61       12.15     10.60 o 
  11   2  11       12.45        6.98      6.98 o 
  12   2  11        0.15        8.79      8.02 o 
  -8   3  11       46.56       51.97     16.03 o 
  -7   3  11        5.83       11.38      7.50 o 
  -6   3  11        3.00        4.58      4.78 o 
  -5   3  11       20.44       15.00      9.83 o 
  -4   3  11      181.56      176.52     14.26 o 
  -3   3  11        0.02        4.51      4.29 o 
  -2   3  11        0.11        0.29      4.52 o 
  -1   3  11       42.95       45.64      8.41 o 
   0   3  11       17.24       27.90      6.88 o 
   1   3  11       67.17       85.72     10.13 o 
   2   3  11      119.23      134.84     11.43 o 
   3   3  11       54.50       40.33     11.63 o 
   4   3  11      635.82      582.52     34.13 o 
   5   3  11      591.18      577.61     34.39 o 
   6   3  11        0.49        0.00      5.95 o 
   7   3  11       26.48       31.80     11.89 o 
   8   3  11        5.46        6.46      6.72 o 
   9   3  11       14.77       30.51     10.60 o 
  10   3  11       30.03       23.53     10.86 o 
  11   3  11       17.92       32.84     12.15 o 
  12   3  11       30.14       47.57     14.48 o 
  -8   4  11        2.85        8.53      7.24 o 
  -7   4  11       31.92       50.14     10.23 o 
  -6   4  11       12.29       11.74      6.00 o 
  -5   4  11       85.05       78.07     11.88 o 
  -4   4  11        0.08        0.00      4.16 o 
  -3   4  11        3.92        7.16      4.93 o 
  -2   4  11      480.00      457.67     23.66 o 
  -1   4  11       75.90       91.23     10.96 o 
   0   4  11       68.61       74.40     16.16 o 
   1   4  11     1022.46     1010.11     31.67 o 
   2   4  11      129.14      155.13     17.58 o 
   3   4  11       89.95       81.19     15.77 o 
   4   4  11     1071.44     1033.44     44.99 o 
   5   4  11      399.98      355.00     27.67 o 
   6   4  11       25.86       29.99     11.38 o 
   7   4  11      403.31      338.45     27.67 o 
   8   4  11       46.68       43.95     13.96 o 
   9   4  11        1.60        0.00      6.46 o 
  10   4  11       52.44       51.19     14.74 o 
  11   4  11       63.22       54.56     15.25 o 
  12   4  11        8.96       24.56     10.60 o 
  -8   5  11        2.45        4.56      5.29 o 
  -7   5  11       72.62       72.26     11.96 o 
  -6   5  11       14.06       13.19      6.22 o 
  -5   5  11       44.62       52.60     10.30 o 
  -4   5  11        2.98        4.06      4.90 o 
  -3   5  11       16.17       12.01      5.45 o 
  -2   5  11       49.80       52.49      9.04 o 
  -1   5  11        0.82        0.00      3.66 o 
   0   5  11      112.47      121.68     11.37 o 
   1   5  11      397.82      393.84     18.15 o 
   2   5  11      703.60      651.04     35.68 o 
   3   5  11       88.40       64.90     15.00 o 
   4   5  11      230.25      202.71     20.68 o 
   5   5  11      368.16      348.53     27.15 o 
   6   5  11        1.01        2.84      6.72 o 
   7   5  11        8.98       17.58      8.53 o 
   8   5  11      223.20      218.22     23.01 o 
   9   5  11       86.25       78.34     16.55 o 
  10   5  11       62.85       66.45     16.55 o 
  11   5  11       22.06       38.01     12.93 o 
  12   5  11       41.99       49.64     14.48 o 
  -8   6  11        1.92        7.52      5.22 o 
  -7   6  11        6.75       18.52      7.10 o 
  -6   6  11       15.75       15.47      6.58 o 
  -5   6  11       37.31       24.34      7.40 o 
  -4   6  11       73.05       79.63     11.88 o 
  -3   6  11       37.75       41.40      8.83 o 
  -2   6  11       35.75       27.41      9.57 o 
  -1   6  11      148.68      140.35     12.00 o 
   0   6  11      170.35      155.81     12.29 o 
   1   6  11      586.79      554.16     21.46 o 
   2   6  11      134.77      145.82     19.91 o 
   3   6  11      941.44      948.90     43.18 o 
   4   6  11       67.25       77.82     15.77 o 
   5   6  11      229.26      231.15     21.98 o 
   6   6  11      222.29      178.40     19.91 o 
   7   6  11        8.51       11.63      8.02 o 
   8   6  11       21.86       23.79     10.34 o 
   9   6  11       61.62       64.38     15.77 o 
  10   6  11       47.38       40.33     13.44 o 
  11   6  11        9.53       16.55     10.60 o 
  12   6  11       26.71       43.50     10.23 o 
  -7   7  11        9.03       10.33      5.57 o 
  -6   7  11        0.66        3.59      4.27 o 
  -5   7  11       48.69       57.92     10.79 o 
  -4   7  11       19.91        9.86      5.58 o 
  -3   7  11       45.04       61.54     10.64 o 
  -2   7  11        0.43        6.61      4.74 o 
  -1   7  11      131.97      109.29     12.22 o 
   0   7  11      121.53      141.01     12.24 o 
   1   7  11       21.29       37.47      7.50 o 
   2   7  11       25.00       19.91      9.05 o 
   3   7  11       38.65       48.09     12.41 o 
   4   7  11      505.73      459.71     30.51 o 
   5   7  11        0.74        6.46      6.21 o 
   6   7  11       32.04       39.04     11.89 o 
   7   7  11      565.26      558.22     34.90 o 
   8   7  11       58.86       62.83     15.25 o 
   9   7  11       29.70       24.82     11.38 o 
  10   7  11      100.01      108.85     20.17 o 
  11   7  11       12.51        7.50      8.02 o 
  12   7  11       53.87       67.26     12.50 o 
  -7   8  11       16.18       14.98      6.64 o 
  -6   8  11       14.36       10.44      5.47 o 
  -5   8  11        5.97       10.06      5.57 o 
  -4   8  11       86.44       89.61     13.18 o 
  -3   8  11       25.11       19.61      6.66 o 
  -2   8  11      260.84      246.21     16.63 o 
  -1   8  11        4.85        3.63      4.84 o 
   0   8  11       61.88       49.98      8.87 o 
   1   8  11       18.57       10.60      7.76 o 
   2   8  11        0.87        0.00      4.65 o 
   3   8  11       18.37       22.49      8.79 o 
   4   8  11       51.72       48.35     13.19 o 
   5   8  11      681.09      606.05     35.68 o 
   6   8  11        6.18        8.79      6.46 o 
   7   8  11        0.50        0.00      6.46 o 
   8   8  11      118.87      135.22     20.94 o 
   9   8  11       19.71       27.67     11.38 o 
  10   8  11       39.84       35.68     13.19 o 
  11   8  11        0.05        0.00      5.95 o 
  12   8  11       19.05       24.75      8.07 o 
  -6   9  11       44.85       38.05      9.40 o 
  -5   9  11       23.35       38.02      8.67 o 
  -4   9  11        7.45       14.57      6.94 o 
  -3   9  11        0.15        5.63      5.19 o 
  -2   9  11       45.55       43.09      9.23 o 
  -1   9  11       18.63       23.03      7.01 o 
   0   9  11      308.48      300.05     27.28 o 
   1   9  11       71.12       78.08     16.29 o 
   2   9  11        2.84        6.46      6.72 o 
   3   9  11       81.30       78.86     16.29 o 
   4   9  11       44.93       48.61     12.93 o 
   5   9  11       16.72       22.49      9.57 o 
   6   9  11        1.75        6.21      6.72 o 
   7   9  11       58.68       59.98     15.25 o 
   8   9  11       32.69       30.77     11.12 o 
   9   9  11       58.67       78.08     17.32 o 
  10   9  11       14.98       10.60      7.76 o 
  11   9  11        1.70        9.97      6.71 o 
  12   9  11       26.53       23.04      8.04 o 
  -6  10  11        1.31        3.48      4.85 o 
  -5  10  11        0.21        7.21      5.39 o 
  -4  10  11       30.12       30.91      9.95 o 
  -3  10  11        0.12        0.52      5.58 o 
  -2  10  11       24.65       18.31      7.22 o 
  -1  10  11        3.22        8.85      5.70 o 
   0  10  11       42.48       45.13      9.13 o 
   1  10  11        1.83        0.26      5.69 o 
   2  10  11       27.54       26.89     10.60 o 
   3  10  11      198.52      197.54     21.72 o 
   4  10  11        0.94        6.98      6.72 o 
   5  10  11       59.99       66.19     15.25 o 
   6  10  11       20.74       16.55      9.57 o 
   7  10  11       10.54       13.19      8.79 o 
   8  10  11        2.21        6.98      7.76 o 
   9  10  11        2.34        6.21      8.53 o 
  10  10  11        0.22        5.17      7.76 o 
  11  10  11       14.90       14.63      8.79 o 
  -5  11  11        9.70       15.87      6.14 o 
  -4  11  11        0.01        0.00      4.93 o 
  -3  11  11       23.74       34.13      9.04 o 
  -2  11  11        6.80        3.83      5.90 o 
  -1  11  11       18.63       25.43      7.91 o 
   0  11  11        0.15        1.14      5.09 o 
   1  11  11        3.63        6.72      6.21 o 
   2  11  11       92.25      103.94     18.87 o 
   3  11  11      172.96      172.97     20.94 o 
   4  11  11        9.28        5.95      7.24 o 
   5  11  11       45.56       40.08     12.41 o 
   6  11  11        0.00        2.07      6.72 o 
   7  11  11        2.30       11.12      8.53 o 
   8  11  11        5.15       12.15      8.27 o 
   9  11  11       91.71      130.05     21.46 o 
  10  11  11        2.81       13.96     11.89 o 
  11  11  11       50.75       56.62     17.06 o 
  -4  12  11        3.88        3.81      6.44 o 
  -3  12  11        1.80       10.44      6.60 o 
  -2  12  11        0.15        2.96      5.88 o 
  -1  12  11       14.95       16.43     10.86 o 
   0  12  11        2.50        8.79      9.57 o 
   1  12  11        0.02        2.33      6.21 o 
   2  12  11        0.33        1.55      6.46 o 
   3  12  11        0.48        0.52      6.21 o 
   4  12  11        0.64        0.52      6.72 o 
   5  12  11        4.77        1.81      7.76 o 
   6  12  11        0.01        0.00      6.21 o 
   7  12  11        0.03        6.21      6.98 o 
   8  12  11        0.06       10.08      8.79 o 
   9  12  11        9.59        8.27      5.69 o 
  10  12  11        0.11        0.52      6.72 o 
  -2  13  11       12.00        9.49      7.26 o 
  -1  13  11        0.07        0.38      5.96 o 
   0  13  11        5.43        4.65      9.83 o 
   1  13  11       29.07       52.49     14.74 o 
   2  13  11        2.23        0.00      6.46 o 
   3  13  11        5.34        6.21      8.27 o 
   4  13  11       13.86       19.65     10.08 o 
   5  13  11        5.17       12.93      8.79 o 
   6  13  11       49.08       53.26     14.48 o 
   9  13  11       20.21       10.60      8.27 o 
   0  14  11       14.27       18.87     13.96 o 
   1  14  11        0.64        4.40      6.21 o 
   2  14  11       12.90       17.58      9.31 o 
   3  14  11       14.26       21.98     10.86 o 
   4  14  11        6.81        6.21      7.24 o 
   7  14  11        0.77       10.86      8.02 o 
  -1  -4  12        6.90       12.15      8.02 o 
   0  -4  12       11.05       20.17      9.83 o 
   1  -4  12        6.42       21.98     10.08 o 
   2  -4  12        0.17        0.00      8.27 o 
  -3  -3  12        5.58       10.08      8.27 o 
  -2  -3  12        0.48        0.00      5.69 o 
  -1  -3  12      131.41      181.25     25.08 o 
   0  -3  12        0.77        4.14      7.76 o 
   1  -3  12        5.69        5.95      8.27 o 
   2  -3  12       68.32       57.66     15.25 o 
   6  -3  12        0.43        0.00      8.02 o 
  -4  -2  12       12.27       19.39      8.79 o 
  -3  -2  12        0.48        0.00      6.46 o 
  -2  -2  12       74.46       73.69     17.58 o 
  -1  -2  12       41.40       34.13     11.89 o 
   0  -2  12       40.30       65.67     16.55 o 
   1  -2  12       16.68       17.84     10.34 o 
   2  -2  12        3.02        5.95      8.79 o 
   4  -2  12        6.62        7.76      9.05 o 
   5  -2  12       11.18        1.29      6.72 o 
   6  -2  12        0.06        2.33      8.27 o 
   7  -2  12        3.35       10.08     10.34 o 
   8  -2  12       35.94       47.06     17.32 o 
  -5  -1  12      158.41      165.47     25.60 o 
  -4  -1  12        0.06        4.14      6.72 o 
  -3  -1  12        3.89        9.57      7.50 o 
  -2  -1  12       40.93       63.60     16.29 o 
  -1  -1  12       36.41       47.57     14.22 o 
   0  -1  12      145.65      142.98     21.20 o 
   1  -1  12       13.20       21.72      9.57 o 
   2  -1  12       26.44       28.66      7.77 o 
   3  -1  12        0.06        4.91      7.76 o 
   4  -1  12       16.38        0.26      5.95 o 
   5  -1  12        2.98        5.17      8.27 o 
   6  -1  12        8.86        2.33      8.79 o 
   7  -1  12       44.23       61.02     17.06 o 
   8  -1  12       36.01       43.44     16.03 o 
   9  -1  12       11.73        9.05     11.12 o 
  -6   0  12        2.92       20.17     10.08 o 
  -5   0  12        1.57        8.79      8.27 o 
  -4   0  12       24.00       22.49      9.83 o 
  -3   0  12       72.37       93.60     18.87 o 
  -2   0  12       11.58       10.86      9.05 o 
  -1   0  12       31.56       33.61     11.89 o 
   0   0  12      137.86      139.09     13.89 o 
   1   0  12        1.50        2.51      4.48 o 
   2   0  12       57.55       65.77     10.12 o 
   3   0  12       15.32        3.10      5.69 o 
   4   0  12        3.55        9.83      7.76 o 
   5   0  12        5.00       12.67      8.53 o 
   6   0  12        4.01        4.65      8.02 o 
   7   0  12       42.71       64.12     17.06 o 
   8   0  12       10.86       21.72     12.15 o 
   9   0  12       43.93       39.82     14.74 o 
  10   0  12        1.75        7.50     11.38 o 
  -6   1  12        4.24        3.10      7.24 o 
  -5   1  12       32.61       57.92     15.25 o 
  -4   1  12       19.34       30.77     12.41 o 
  -3   1  12        2.66        1.29      7.24 o 
  -2   1  12       57.06       55.33     14.74 o 
  -1   1  12       12.15       14.59      6.09 o 
   0   1  12        8.78       14.33      6.11 o 
   1   1  12      190.78      192.82     14.16 o 
   2   1  12        0.57        0.00      5.17 o 
   3   1  12      220.35      232.44     23.01 o 
   4   1  12        5.08       10.34      8.53 o 
   5   1  12        5.73       22.49     10.34 o 
   6   1  12       52.70       61.79     16.29 o 
   7   1  12       23.92       23.01     11.12 o 
   8   1  12        0.36        3.36      8.79 o 
   9   1  12        9.11       13.70     11.63 o 
  10   1  12        1.33        1.03      8.53 o 
  -7   2  12       67.15       72.65     18.62 o 
  -6   2  12       10.53       10.60      8.53 o 
  -5   2  12        6.51        9.83      8.53 o 
  -4   2  12       77.70       74.46     17.32 o 
  -3   2  12       70.19       66.32     11.24 o 
  -2   2  12        2.14        7.78      5.19 o 
  -1   2  12      377.79      392.70     38.52 o 
   0   2  12       91.56       61.96     67.61 o 
   1   2  12      139.51      136.41     12.59 o 
   2   2  12      106.08      123.85     19.13 o 
   3   2  12       17.54       32.58     11.38 o 
   4   2  12        1.87        0.00      6.46 o 
   5   2  12        3.76        0.00      5.69 o 
   6   2  12      194.13      196.24     22.49 o 
   7   2  12        5.26        4.91      8.02 o 
   8   2  12       55.78       68.00     17.58 o 
   9   2  12       16.15       34.90     13.70 o 
  10   2  12        0.12        2.59     10.08 o 
  11   2  12        3.81        0.00      8.79 o 
  -7   3  12       95.83       79.38     18.87 o 
  -6   3  12       15.72        1.55      7.50 o 
  -5   3  12       43.06       58.69     15.25 o 
  -4   3  12        7.18       10.34      6.03 o 
  -3   3  12       14.94       20.35      7.76 o 
  -2   3  12       76.76       31.00     42.02 o 
  -1   3  12        6.04        8.82      5.34 o 
   0   3  12      141.46      143.68     12.88 o 
   1   3  12      180.13      173.27     13.07 o 
   2   3  12      212.24      214.86     21.72 o 
   3   3  12       64.09       78.34     16.55 o 
   4   3  12      130.02      115.83     19.13 o 
   5   3  12        1.80        6.21      6.72 o 
   6   3  12        1.78        3.36      6.46 o 
   7   3  12        4.43       29.22     12.15 o 
   8   3  12       52.06       59.98     16.55 o 
   9   3  12       17.01       13.19      9.57 o 
  10   3  12       53.17       85.58     19.39 o 
  11   3  12        0.92        1.81      6.46 o 
  -7   4  12       11.15       19.39     10.86 o 
  -6   4  12        4.92        1.28      4.82 o 
  -5   4  12       21.15       15.64      6.58 o 
  -4   4  12       32.73       25.12     10.60 o 
  -3   4  12       21.54       30.14      8.06 o 
  -2   4  12       72.57       61.35     10.42 o 
  -1   4  12        0.96        3.48      4.22 o 
   0   4  12      263.25      255.41     15.98 o 
   1   4  12      169.23      171.86     20.81 o 
   2   4  12        3.53        5.43      7.50 o 
   3   4  12       16.95       28.70     10.60 o 
   4   4  12      320.61      270.19     24.56 o 
   5   4  12       56.45       79.12     16.81 o 
   6   4  12       72.74       77.57     16.81 o 
   7   4  12       51.18       61.02     15.77 o 
   8   4  12       89.83       94.63     19.39 o 
   9   4  12        6.03        3.36      8.02 o 
  10   4  12        6.07        0.26      5.43 o 
  11   4  12        5.36       13.44      8.02 o 
  12   4  12       31.26       43.70     13.96 o 
  -7   5  12        9.49       15.04      6.17 o 
  -6   5  12       48.05       53.45     11.63 o 
  -5   5  12        3.04        0.00      4.66 o 
  -4   5  12       90.03      101.09     19.13 o 
  -3   5  12       20.45       36.72      8.68 o 
  -2   5  12        0.52        2.84      4.64 o 
  -1   5  12       12.08        9.94      5.69 o 
   0   5  12       62.74       62.83      9.81 o 
   1   5  12      295.22      299.41     25.86 o 
   2   5  12       25.60       37.23     11.89 o 
   3   5  12       15.96       16.03      8.79 o 
   4   5  12      201.61      207.36     22.24 o 
   5   5  12      208.43      236.32     24.05 o 
   6   5  12       12.25       21.46     10.86 o 
   7   5  12      355.05      331.98     28.70 o 
   8   5  12       78.93      105.23     19.91 o 
   9   5  12        0.67        3.62      5.69 o 
  10   5  12       42.51       24.56     10.60 o 
  12   5  12       64.75       83.00     19.91 o 
  -7   6  12       28.99       35.55      9.00 o 
  -6   6  12       17.23       15.39      5.89 o 
  -5   6  12        0.32        0.53      4.64 o 
  -4   6  12       13.57        8.62      5.56 o 
  -3   6  12        3.05        0.00      6.72 o 
  -2   6  12       81.01       99.71     12.66 o 
  -1   6  12       23.17       24.47      7.01 o 
   0   6  12      312.64      319.00     17.96 o 
   1   6  12        0.81        0.00      5.69 o 
   2   6  12       31.25       16.55      8.27 o 
   3   6  12       77.02      110.66     18.62 o 
   4   6  12      633.94      657.25     38.01 o 
   5   6  12      295.75      270.71     25.08 o 
   6   6  12      178.58      163.15     22.49 o 
   7   6  12        8.75       12.41      8.02 o 
   8   6  12      142.44      131.09     21.46 o 
   9   6  12       26.58       28.18     12.41 o 
  10   6  12       43.84       42.14     12.41 o 
  11   6  12       33.49       41.89     13.44 o 
  12   6  12        0.84        8.27      6.72 o 
  -6   7  12        4.29        2.76      4.85 o 
  -5   7  12        3.13       10.86      5.45 o 
  -4   7  12        1.25        7.74      5.45 o 
  -3   7  12        9.29        8.32      5.74 o 
  -2   7  12       20.34       15.75      6.66 o 
  -1   7  12       53.51       51.60      9.49 o 
   0   7  12       20.44       13.60      5.52 o 
   1   7  12        3.19        7.24      6.72 o 
   2   7  12      240.46      222.10     23.01 o 
   3   7  12        3.00        8.79      7.24 o 
   4   7  12      140.20      162.11     19.91 o 
   5   7  12      275.98      253.90     24.30 o 
   6   7  12       71.52       54.30     14.48 o 
   7   7  12        0.76        2.07      6.46 o 
   8   7  12       22.91       20.43     10.34 o 
   9   7  12        0.83        5.43      7.50 o 
  10   7  12        5.76        8.53      8.02 o 
  11   7  12       21.56       29.48     11.63 o 
  12   7  12       11.46       41.11     13.96 o 
  -6   8  12        2.69        3.84      4.53 o 
  -5   8  12        0.16       12.15      5.19 o 
  -4   8  12        0.83        7.80      4.82 o 
  -3   8  12        0.10        0.46      4.78 o 
  -2   8  12       49.70       69.59     11.42 o 
  -1   8  12        8.33       14.27      6.02 o 
   0   8  12       32.36       36.01      7.95 o 
   1   8  12        4.67        8.27      8.27 o 
   2   8  12        2.47        0.00      6.21 o 
   3   8  12      232.52      219.25     22.75 o 
   4   8  12      126.52      112.99     19.39 o 
   5   8  12        9.92       12.67      8.79 o 
   6   8  12      319.25      278.20     26.37 o 
   7   8  12       22.94       13.96      9.05 o 
   8   8  12       18.50       16.03      9.05 o 
   9   8  12      113.55      123.33     21.20 o 
  10   8  12       34.23       24.56     10.60 o 
  11   8  12        1.30        6.98      7.24 o 
  -5   9  12        0.10        3.19      4.21 o 
  -4   9  12        6.22        9.30      5.70 o 
  -3   9  12       50.36       57.54     10.82 o 
  -2   9  12        4.52        3.21      4.82 o 
  -1   9  12        3.67       11.12      7.76 o 
   0   9  12       11.54       23.79     11.12 o 
   1   9  12        3.52        1.29      6.98 o 
   2   9  12        4.28        0.78      5.69 o 
   3   9  12      100.08       94.11     18.36 o 
   4   9  12        1.52        0.00      6.72 o 
   5   9  12       20.59       10.08      8.27 o 
   6   9  12       16.32       18.36      9.05 o 
   7   9  12        0.01        0.78      6.72 o 
   8   9  12       33.02       44.21     13.44 o 
   9   9  12        1.29        0.00      6.72 o 
  10   9  12        0.35        3.36      7.50 o 
  11   9  12        1.87        0.00      6.21 o 
  -5  10  12        5.45        5.89      5.48 o 
  -4  10  12        1.05        2.73      6.85 o 
  -3  10  12       11.79       12.15      5.12 o 
  -2  10  12        0.17        0.15      5.19 o 
  -1  10  12       13.74       11.63      6.58 o 
   0  10  12        2.52        6.98      6.98 o 
   1  10  12       12.93       13.19      8.27 o 
   2  10  12       72.31       72.40     16.55 o 
   3  10  12      165.09      161.08     22.75 o 
   4  10  12      158.03      156.43     22.24 o 
   5  10  12       26.20       31.80     11.63 o 
   6  10  12       39.31       60.50     15.00 o 
   7  10  12       24.71       23.01     10.86 o 
   8  10  12       10.16        8.53      8.53 o 
   9  10  12        0.19        0.00      6.46 o 
  10  10  12        2.38        9.31      9.05 o 
  11  10  12        0.96        0.00      7.24 o 
  -4  11  12        5.40       10.73      5.70 o 
  -3  11  12        0.04        0.00      6.08 o 
  -2  11  12       11.44       16.84     10.34 o 
  -1  11  12        2.71       13.35      7.25 o 
   0  11  12       23.66       33.87     12.67 o 
   1  11  12        0.06        0.00      5.69 o 
   2  11  12       18.38       24.05     10.86 o 
   3  11  12        0.05        7.24      8.02 o 
   4  11  12       43.32       52.75     14.22 o 
   5  11  12       20.48       24.30     10.60 o 
   6  11  12        2.57        0.52      6.72 o 
   7  11  12       15.39       26.89     10.86 o 
   8  11  12        4.80        5.43      8.02 o 
   9  11  12        3.88       11.12      9.31 o 
  10  11  12       30.78       59.21     15.51 o 
  -3  12  12        0.29        0.26      5.87 o 
  -2  12  12       17.29       27.21     13.70 o 
  -1  12  12       15.28       20.43     12.93 o 
   0  12  12       13.26       15.77      8.02 o 
   1  12  12        0.85        5.43      6.46 o 
   2  12  12        0.36       12.41      9.05 o 
   3  12  12        3.78        2.07      6.46 o 
   4  12  12        4.68        6.98      8.27 o 
   5  12  12       41.49       49.64     14.22 o 
   6  12  12       21.32       26.11     11.12 o 
   7  12  12       19.66       15.51     10.08 o 
   8  12  12       13.02       25.08     11.63 o 
   9  12  12       39.96       37.75     12.67 o 
  -1  13  12        0.73        4.91     10.86 o 
   1  13  12       13.50       21.98     10.08 o 
   2  13  12        2.63        3.62      6.72 o 
   3  13  12        6.79       14.48      7.76 o 
   4  13  12        0.00        0.00      7.24 o 
   5  13  12        0.00        0.78      7.50 o 
   6  13  12        3.46        0.00      6.46 o 
   7  13  12        0.20       10.86      8.79 o 
   2  14  12        1.84        0.00      5.69 o 
   3  14  12       11.97       15.51      9.83 o 
   4  14  12       15.00        9.57      8.27 o 
   5  14  12        2.39        3.36      7.76 o 
  -2  -2  13       23.12       16.55      9.57 o 
  -1  -2  13       13.56       25.86     11.12 o 
   0  -2  13        4.10        3.36      7.24 o 
   1  -2  13       52.25       54.81     15.25 o 
  -3  -1  13        5.60        3.62      6.46 o 
  -2  -1  13       39.05       41.37     13.70 o 
  -1  -1  13        8.96       21.98     10.34 o 
   0  -1  13      101.74      107.82     20.68 o 
   1  -1  13        4.48        0.26      8.02 o 
   4  -1  13       10.92        0.26      8.02 o 
   5  -1  13       21.37       35.16     13.70 o 
   6  -1  13        5.36        6.21     10.60 o 
   7  -1  13        0.43        0.00      9.83 o 
  -4   0  13        1.95        8.53      8.02 o 
  -3   0  13       58.65       73.95     17.58 o 
  -2   0  13       53.63       78.34     17.32 o 
  -1   0  13        7.11       20.94     10.08 o 
   0   0  13      250.02      264.24     25.60 o 
   1   0  13      105.97      132.90     20.43 o 
   2   0  13       18.33       31.29     11.89 o 
   3   0  13       37.95       18.87      9.57 o 
   4   0  13        4.81       10.86      9.31 o 
   5   0  13       40.68       63.09     17.84 o 
   6   0  13        0.03        0.78      8.27 o 
   7   0  13        8.14        8.53     10.34 o 
   8   0  13        6.26        0.00      9.57 o 
  -5   1  13        9.62        2.84      7.24 o 
  -4   1  13       37.79       26.11     10.34 o 
  -3   1  13        2.63        3.36      6.98 o 
  -2   1  13       20.47       15.51      9.83 o 
  -1   1  13      115.91      121.52     20.43 o 
   0   1  13       13.03       25.16      7.59 o 
   1   1  13        2.63        6.98      7.50 o 
   2   1  13        8.71        0.00      5.69 o 
   3   1  13        4.71        4.40      7.50 o 
   4   1  13        0.39        0.00      6.21 o 
   5   1  13        0.15        3.36      7.76 o 
   6   1  13       17.66       25.86     12.93 o 
   7   1  13        0.34        5.69     10.08 o 
   8   1  13        0.47       11.63      9.57 o 
   9   1  13       11.98       22.75     14.22 o 
  -5   2  13        0.51        6.46      7.24 o 
  -4   2  13       15.05       10.08      8.27 o 
  -3   2  13        2.30        0.26      6.98 o 
  -2   2  13        3.74       10.34      6.31 o 
  -1   2  13        7.87       15.41      6.26 o 
   0   2  13       58.41       63.88     16.68 o 
   1   2  13      184.45      157.72     21.72 o 
   2   2  13        1.53        3.10      7.24 o 
   3   2  13        0.54        6.98      7.50 o 
   4   2  13        4.46        8.27      9.05 o 
   5   2  13        1.68        0.00      7.50 o 
   6   2  13       65.00       85.06     18.87 o 
   7   2  13       53.99       57.92     16.81 o 
   8   2  13        3.55        9.57     10.34 o 
   9   2  13        9.34        4.40     11.12 o 
  10   2  13        9.82       18.62     13.19 o 
  -5   3  13       13.37       20.68     10.34 o 
  -4   3  13        1.28        0.52      6.72 o 
  -3   3  13       14.68       16.36      6.99 o 
  -2   3  13       70.73       59.91     22.36 o 
  -1   3  13       20.48       14.28     11.76 o 
   0   3  13       61.84       80.34     11.74 o 
   1   3  13       20.61       23.53     10.86 o 
   2   3  13       22.39       17.06      9.83 o 
   3   3  13      205.55      203.48     23.01 o 
   4   3  13        3.97        9.57      9.05 o 
   5   3  13       23.04       38.52     12.67 o 
   6   3  13        0.78        6.98      8.53 o 
   7   3  13        1.99       15.00     10.60 o 
   8   3  13        7.68        1.03      9.31 o 
   9   3  13       36.59       48.87     16.29 o 
  10   3  13       45.72       56.62     18.36 o 
  -5   4  13       15.09       14.25      7.08 o 
  -4   4  13       33.27       23.25     12.93 o 
  -3   4  13       10.98       10.09      6.52 o 
  -2   4  13       63.23       69.49     11.40 o 
  -1   4  13        9.31       15.01      6.57 o 
   0   4  13       39.61       35.73      8.04 o 
   1   4  13       42.34       50.16     14.22 o 
   2   4  13       20.44       32.84     11.38 o 
   3   4  13       19.23       16.81     10.08 o 
   4   4  13      210.09      232.96     24.05 o 
   5   4  13       39.29       56.62     15.51 o 
   6   4  13       14.63       11.89      9.57 o 
   7   4  13        0.59        2.33      6.46 o 
   8   4  13       13.38       14.74     10.86 o 
   9   4  13        0.02        1.55     10.08 o 
  10   4  13       22.25       21.20      9.31 o 
  -5   5  13        8.20       14.88      7.20 o 
  -4   5  13        4.02       10.54      6.14 o 
  -3   5  13       68.24       93.42     13.39 o 
  -2   5  13       33.72       37.46      9.17 o 
  -1   5  13       43.58       48.16     10.09 o 
   0   5  13       40.78       53.52     14.74 o 
   1   5  13        1.99       11.12      8.53 o 
   2   5  13       37.35       34.65     11.89 o 
   3   5  13       25.20        9.57      8.27 o 
   4   5  13        6.17        9.57      8.79 o 
   5   5  13       26.90       29.48     12.67 o 
   6   5  13        0.99        0.00      7.50 o 
   7   5  13      246.09      229.60     25.60 o 
   8   5  13        5.65        7.76      7.76 o 
   9   5  13        0.81        5.43      6.46 o 
  10   5  13       44.83       47.32     15.00 o 
  11   5  13        0.24        0.00      6.21 o 
  -5   6  13        0.91        2.07      6.98 o 
  -4   6  13        1.52        7.57      6.72 o 
  -3   6  13       17.67       27.26      8.08 o 
  -2   6  13        0.00        0.20      5.09 o 
  -1   6  13       15.26       14.61      6.58 o 
   0   6  13        9.70       18.87      9.57 o 
   1   6  13        4.75       14.48      9.57 o 
   2   6  13      113.22      131.09     21.20 o 
   3   6  13        3.67       10.34      8.53 o 
   4   6  13       39.76       52.49     15.25 o 
   5   6  13        1.96        0.00      7.50 o 
   6   6  13        4.13        8.79      8.02 o 
   7   6  13       11.29       11.63      8.02 o 
   8   6  13       30.89       34.65     12.41 o 
   9   6  13        0.62        7.76      7.50 o 
  10   6  13       12.20       24.82     10.08 o 
  11   6  13        4.77        4.91      6.98 o 
  -5   7  13       45.53       58.16     10.96 o 
  -4   7  13       12.82       16.81      9.05 o 
  -3   7  13        0.98        4.52      6.21 o 
  -2   7  13       74.70       88.46     13.15 o 
  -1   7  13        0.39        0.00      4.94 o 
   0   7  13       68.36       68.78     16.55 o 
   1   7  13        0.19        0.00      6.21 o 
   2   7  13       30.77       39.04     12.93 o 
   3   7  13      360.80      296.82     27.67 o 
   4   7  13       32.29       27.92     11.12 o 
   5   7  13       21.05       20.17      9.83 o 
   6   7  13        0.29        0.52      6.46 o 
   7   7  13        1.62        3.36      6.72 o 
   8   7  13        2.44        2.07      6.72 o 
   9   7  13        4.98       22.49      9.57 o 
  10   7  13        6.97        7.50      7.24 o 
  11   7  13        0.23        0.00      7.24 o 
  -5   8  13       22.00       21.58      7.29 o 
  -4   8  13        0.12        0.00      4.27 o 
  -3   8  13       10.23        9.83      9.31 o 
  -2   8  13       48.26       62.79     11.74 o 
  -1   8  13       26.39       33.77      9.20 o 
   0   8  13       16.21        7.24      8.02 o 
   1   8  13        0.37        6.98      7.50 o 
   2   8  13       11.87       17.32     10.34 o 
   3   8  13       39.11       28.44     11.12 o 
   4   8  13       79.34       81.70     17.58 o 
   5   8  13       40.40       29.48     10.86 o 
   6   8  13        0.74        9.83      8.02 o 
   7   8  13       49.58       51.45     14.22 o 
   8   8  13        8.00       18.62      9.31 o 
   9   8  13        1.84        5.69      5.95 o 
  10   8  13        0.63        0.00      6.72 o 
  -4   9  13       35.49       42.76      9.87 o 
  -3   9  13        2.90       11.18      5.89 o 
  -2   9  13        2.23        9.60      6.21 o 
  -1   9  13       10.22        6.98      9.31 o 
   0   9  13        1.96       12.41     10.08 o 
   1   9  13        0.69        7.50      8.02 o 
   2   9  13       33.63       32.32     11.38 o 
   3   9  13        9.98       17.06      8.79 o 
   4   9  13       27.02       22.75     11.12 o 
   5   9  13       40.22       43.18     12.93 o 
   6   9  13        9.05        5.43      7.24 o 
   7   9  13        3.38        1.55      6.46 o 
   8   9  13        5.41       10.86      7.76 o 
   9   9  13       41.80       79.38     18.36 o 
  10   9  13        0.20        0.52      5.95 o 
  -3  10  13        5.41        3.87      5.56 o 
  -2  10  13       19.62       28.96     12.41 o 
  -1  10  13        5.20        0.52      8.27 o 
   0  10  13       75.47       87.65     18.87 o 
   1  10  13       15.08       22.49     10.08 o 
   2  10  13        2.02        5.17      6.46 o 
   3  10  13       89.55      116.87     20.94 o 
   4  10  13       61.64       61.54     15.77 o 
   5  10  13      115.97      113.76     20.43 o 
   6  10  13        8.31        3.36      6.98 o 
   7  10  13        0.17        2.07      6.72 o 
   8  10  13       13.00       16.81      9.31 o 
   9  10  13       33.40       35.42     13.19 o 
  10  10  13       15.78        6.98      9.31 o 
  -2  11  13        0.12        0.00      6.07 o 
  -1  11  13        0.99        5.69      5.17 o 
   0  11  13       26.15       31.29     11.63 o 
   1  11  13        8.27        3.62      7.24 o 
   2  11  13        3.42        3.36      6.98 o 
   3  11  13       23.12       29.73     11.12 o 
   4  11  13        1.94        2.59      6.72 o 
   5  11  13       99.55       96.70     19.39 o 
   6  11  13       21.85       24.56     10.86 o 
   7  11  13       15.61        9.57      8.02 o 
   8  11  13        0.06        2.33      7.24 o 
   9  11  13        0.02        0.00      5.95 o 
   0  12  13       16.86       17.06      8.79 o 
   1  12  13       14.46       35.16     12.93 o 
   2  12  13       17.62       10.86      7.76 o 
   3  12  13       81.64       90.24     19.39 o 
   4  12  13      127.08      131.86     21.98 o 
   5  12  13        7.51       12.67      8.79 o 
   6  12  13        5.33        0.00      5.69 o 
   7  12  13        8.39        4.65      7.50 o 
   8  12  13        2.11        1.03      7.24 o 
   1  13  13        9.84       10.08      8.79 o 
   2  13  13        0.30        2.84      7.50 o 
   3  13  13        4.93        0.00      6.46 o 
   4  13  13        3.43        1.81      6.72 o 
   5  13  13       40.94       48.35     13.70 o 
   6  13  13        6.45        6.21      7.50 o 
  -1   0  14       43.02       40.59     13.96 o 
   3   0  14        0.00        9.83     10.08 o 
   4   0  14        4.98        5.43      9.57 o 
   5   0  14        0.51        0.00     10.08 o 
   6   0  14       40.54       71.10     19.91 o 
  -2   1  14        9.85        9.57      8.02 o 
  -1   1  14       13.34        9.83      9.83 o 
   2   1  14        0.37        4.14      7.76 o 
   3   1  14      120.44      109.89     20.68 o 
   4   1  14        0.07        0.00      8.02 o 
   5   1  14       40.05       50.16     16.03 o 
   6   1  14       18.67       30.77     14.48 o 
   7   1  14        6.88       11.63     11.89 o 
  -3   2  14       45.66       49.64     14.48 o 
  -2   2  14        2.46        2.59      7.50 o 
  -1   2  14       46.99       52.75     14.74 o 
   0   2  14        3.01        3.88      9.05 o 
   1   2  14       17.47        0.00      6.46 o 
   2   2  14        0.51        0.52      8.27 o 
   3   2  14        4.09        5.95      8.53 o 
   4   2  14        0.01        0.00      7.24 o 
   5   2  14      125.93      173.75     25.60 o 
   6   2  14       20.54       26.63     13.19 o 
   7   2  14       19.11       28.18     15.00 o 
   8   2  14       52.85       46.28     16.55 o 
  -3   3  14        0.19        5.43      6.98 o 
  -2   3  14       24.88       36.36      8.91 o 
  -1   3  14        4.96        2.95      5.15 o 
   0   3  14        0.10        5.43      8.79 o 
   1   3  14        0.18        4.65      7.24 o 
   2   3  14       20.35       34.13     12.93 o 
   3   3  14        6.77        8.79      9.57 o 
   4   3  14       65.73       67.48     17.58 o 
   5   3  14       21.56       28.18     13.96 o 
   6   3  14        0.56        0.00      6.98 o 
   7   3  14       26.24       21.98     12.15 o 
   8   3  14       60.17       86.87     20.94 o 
   9   3  14       41.18       49.38     18.10 o 
  -4   4  14       65.11       83.25     19.39 o 
  -3   4  14       21.01       15.75      7.29 o 
  -2   4  14       16.89       26.92      8.61 o 
  -1   4  14        8.49       11.80      7.24 o 
   0   4  14        0.84        4.14      8.27 o 
   1   4  14        8.24        5.43      8.27 o 
   2   4  14       16.50       22.24     10.86 o 
   3   4  14       51.42       69.81     17.58 o 
   4   4  14      132.21      159.01     24.30 o 
   5   4  14       22.67       27.15     12.41 o 
   6   4  14        6.69        2.59      8.27 o 
   7   4  14       94.00      103.94     21.72 o 
   8   4  14       14.25       33.09     14.22 o 
   9   4  14        0.71       11.89     11.63 o 
  -4   5  14        2.56        0.00      5.07 o 
  -3   5  14        4.08        6.45      6.21 o 
  -2   5  14      129.30      122.03     15.25 o 
  -1   5  14        1.89        3.62      8.79 o 
   0   5  14        0.84        0.00      6.72 o 
   1   5  14       10.23        9.57      9.05 o 
   2   5  14       22.95       12.93      9.83 o 
   3   5  14        9.41        7.50      7.76 o 
   4   5  14      150.20      152.03     24.05 o 
   5   5  14        2.49       11.12      9.05 o 
   6   5  14       33.71       29.22     12.93 o 
   7   5  14        3.13        6.21     10.08 o 
   8   5  14        2.82        0.78      8.27 o 
   9   5  14        2.95        8.02      9.57 o 
  -4   6  14        0.18        0.00      5.31 o 
  -3   6  14        0.67        5.91      6.34 o 
  -2   6  14        0.02        5.21      6.09 o 
  -1   6  14      168.14      167.28     25.08 o 
   0   6  14        7.03        3.10      7.76 o 
   1   6  14        0.39        5.17      9.05 o 
   2   6  14        0.97        0.00      7.76 o 
   3   6  14       22.68       32.06     13.70 o 
   4   6  14       40.28       55.85     16.29 o 
   5   6  14       45.95       42.14     15.00 o 
   6   6  14        8.12        4.14      9.05 o 
   7   6  14        9.19       11.63     10.34 o 
   8   6  14        8.38        6.46      6.72 o 
   9   6  14        8.45       11.89      8.79 o 
  -3   7  14       11.52       20.57      7.69 o 
  -2   7  14        0.09        6.75      6.33 o 
  -1   7  14       26.26       41.11     15.51 o 
   0   7  14        0.73        0.00      8.27 o 
   1   7  14       79.49       82.48     19.65 o 
   2   7  14       33.79       38.27     14.22 o 
   3   7  14        2.53        0.00      6.98 o 
   4   7  14        0.74        0.00      7.24 o 
   5   7  14        0.25        1.81      8.79 o 
   6   7  14       13.35       16.81      8.27 o 
   7   7  14        1.49        3.36      6.98 o 
   8   7  14       15.34       17.84      9.57 o 
   9   7  14       42.16       42.66     12.93 o 
  -3   8  14        5.12        8.21      6.31 o 
  -2   8  14        0.53        3.93      5.57 o 
  -1   8  14        0.24        0.52      8.27 o 
   0   8  14       24.32       23.79     11.38 o 
   1   8  14        1.80        4.91      9.31 o 
   2   8  14        0.37        3.62      7.76 o 
   3   8  14        1.70        2.33      8.79 o 
   4   8  14       11.84        5.69      8.02 o 
   5   8  14       50.69       70.07     16.55 o 
   6   8  14        8.39       22.24      9.57 o 
   7   8  14        0.19        0.00      5.69 o 
   8   8  14        1.77        1.55      6.46 o 
   9   8  14        1.13        2.33      6.98 o 
  -2   9  14        5.15       11.63     10.60 o 
  -1   9  14       35.93       54.56     17.84 o 
   0   9  14        1.69        2.84     10.34 o 
   1   9  14        4.49        4.65      9.05 o 
   2   9  14        9.51       15.00     11.63 o 
   3   9  14        6.85        0.78      6.46 o 
   4   9  14       12.29       17.84      9.05 o 
   5   9  14       27.49       17.58      9.31 o 
   6   9  14       13.55       24.05     11.12 o 
   7   9  14       16.49        3.62      7.76 o 
   8   9  14        4.87        0.00      6.46 o 
   9   9  14        2.69        8.27      8.02 o 
  -2  10  14        4.25        7.76     10.60 o 
  -1  10  14        0.68        0.00     10.08 o 
   0  10  14       27.25       46.54     16.55 o 
   1  10  14       10.16       18.10      8.79 o 
   2  10  14       46.55       58.17     15.25 o 
   3  10  14       11.15       19.91      9.57 o 
   4  10  14      223.96      212.27     24.56 o 
   5  10  14       15.95       12.93      8.79 o 
   6  10  14        4.01        8.53      7.50 o 
   7  10  14       10.22        8.02      8.27 o 
   8  10  14        4.10       20.43      9.57 o 
   0  11  14       27.68       15.51      8.53 o 
   1  11  14        9.64        8.02      8.02 o 
   2  11  14        3.55        9.05      8.27 o 
   3  11  14       17.39       19.65      9.31 o 
   4  11  14       11.77       30.25     11.38 o 
   5  11  14      130.21      101.87     20.17 o 
   6  11  14        5.22        6.98      7.50 o 
   7  11  14        0.38        0.00      5.95 o 
   1  12  14        0.68        0.00      5.95 o 
   2  12  14        1.02        6.46      7.50 o 
   3  12  14       49.92       41.63     13.44 o 
   4  12  14        2.05        2.33      5.69 o 
   5  12  14       17.59        5.43      7.24 o 
   6  12  14        9.22       10.34      8.53 o 
   1   2  15      101.14       60.76     17.06 o 
   2   2  15       10.07        5.69     10.34 o 
   3   2  15       31.94       44.73     16.29 o 
   4   2  15       52.87       78.08     19.91 o 
   5   2  15        3.51        0.00      9.83 o 
   0   3  15       19.98        0.00      6.98 o 
   1   3  15        0.18        0.00      9.57 o 
   2   3  15        1.57        0.78      9.57 o 
   3   3  15       79.26      115.57     22.75 o 
   4   3  15       26.11       41.37     16.29 o 
   5   3  15      127.02      169.87     26.63 o 
   6   3  15        0.01        3.62     10.08 o 
  -1   4  15        2.79        0.00      8.27 o 
   0   4  15       27.66       35.16     13.70 o 
   1   4  15        6.48        0.00      9.05 o 
   2   4  15        2.88       11.38     10.86 o 
   3   4  15       12.33       34.90     13.96 o 
   4   4  15        1.37        0.00      9.05 o 
   5   4  15        0.27        6.21     11.38 o 
   6   4  15       28.51       32.06     14.22 o 
   7   4  15        1.04        0.00      9.83 o 
  -1   5  15        0.16        0.00     10.08 o 
   0   5  15        6.37       21.20     11.89 o 
   1   5  15       22.59       37.75     14.48 o 
   2   5  15        7.94        7.76      8.53 o 
   3   5  15       36.70       45.51     16.29 o 
   4   5  15        0.40        6.98      9.57 o 
   5   5  15       31.42       43.95     16.29 o 
   6   5  15        0.00        0.00      9.57 o 
   7   5  15       10.09       13.19     12.67 o 
  -1   6  15        0.19        4.40     10.60 o 
   0   6  15       43.59       32.06     14.74 o 
   1   6  15        0.23        7.76      9.83 o 
   2   6  15       23.81       24.82     12.67 o 
   3   6  15       17.71       25.86     12.93 o 
   4   6  15        0.05        4.65     10.60 o 
   5   6  15        7.07        7.50     10.86 o 
   6   6  15       41.98       46.80     16.29 o 
   7   6  15       10.49        4.40     11.63 o 
   8   6  15        1.16        0.00      8.79 o 
  -1   7  15        2.01       13.44     11.63 o 
   0   7  15        0.34        3.88     10.34 o 
   1   7  15        0.99        7.24      9.83 o 
   2   7  15        0.39        0.00      8.79 o 
   3   7  15        0.66        6.72      9.83 o 
   4   7  15       22.23       24.56     12.93 o 
   5   7  15        1.84        2.07      9.31 o 
   6   7  15        8.16       14.22     12.67 o 
   7   7  15        3.56        0.00      5.17 o 
   8   7  15       45.43       39.04     12.93 o 
  -1   8  15        9.93        5.69     10.86 o 
   0   8  15       30.62       27.67     13.19 o 
   1   8  15       20.91       29.73     13.44 o 
   2   8  15        8.57        1.81      9.83 o 
   3   8  15        0.13        0.26      7.76 o 
   4   8  15       43.13       59.98     17.84 o 
   5   8  15       42.82       38.78     16.29 o 
   6   8  15        0.83        4.40      6.46 o 
   7   8  15       25.50       31.03     12.67 o 
   0   9  15       40.77       47.57     16.81 o 
   1   9  15        6.24        2.33     10.08 o 
   2   9  15        4.44       10.60     10.34 o 
   3   9  15       15.10       11.89     10.34 o 
   4   9  15        0.01        0.00      5.69 o 
   5   9  15        3.01        4.14      6.46 o 
   6   9  15       15.13       33.61     13.19 o 
   7   9  15        3.28        6.98      6.46 o 
   1  10  15        1.99        5.69     10.86 o 
   2  10  15        1.05        5.95      6.46 o 
   3  10  15       20.41       42.14     13.96 o 
   4  10  15       30.69       33.09     12.15 o 
   5  10  15        5.78        6.98      6.72 o 
   6  10  15        7.47        8.27      8.53 o 
                                                 
